# Supplementary material for: A citation study of earth science projects in citizen science
Source: PLoS One. 2020 Jul 16;15(7):e0235265. doi: 10.1371/journal.pone.0235265 (PMC7365449; doi:10.1371/journal.pone.0235265)
Supplement: S1 Data — The contents are presented in seven spreadsheets identified as ‘Projects’, ‘Bibliography’, ‘Journals’, ‘Citations’, ‘eBird’, ‘GLOBE’, ‘Christmas’. The Projects tab contains a complete listing of the surveyed projects along with tabulated information about the estimated number of participants and the break down of the kinds of published documents. Bibliography lists the inventoried research papers for each project. Journals is a listing of the peer-reviewed journals in which the research articles appear. Citations is the cumulative number of citations through the end of 2017 for each bibliographic reference. The eBird, GLOBE and Christmas tabs are the separate bibliographies for the eBird, GLOBE and Christmas Bird Count projects. The tabs for Tables 1, 2 and 3 provide the data for these three tables. Fig 2 &Tables 4 and 5 provides the information for Fig 2 and Tables 4 and 5. The tabs for Figs 3, 4, 5 and 6 provide the information and tabulations for these tables. The final spreadsheet tab ‘PubDist’ provides a graph of how the full ensemble of bibliographies were distributed among specific types of documents. (XLSX) [file pone.0235265.s001.xlsx]

## Sheet: _xltb_storage_
XL Toolbox Settings
	export_preset	<?xml version="1.0" encoding="utf-16"?>_x000D_ <Preset xmlns:xsi="http://www.w3.org/2001/XMLSchema-instance" xmlns:xsd="http://www.w3.org/2001/XMLSchema">_x000D_ <Name>Png, 300 dpi, RGB, Transparent canvas</Name>_x000D_ <Dpi>300</Dpi>_x000D_ <FileType>Png</FileType>_x000D_ <ColorSpace>Rgb</ColorSpace>_x000D_ <Transparency>TransparentCanvas</Transparency>_x000D_ <UseColorProfile>false</UseColorPro…
	export_path	C:\Users\odenw\Desktop\2019CitationStudyPlosOne\Figure6-Odenwald.png

## Sheet: Projects
		Fed Sponsor	Project Name	PI	Search on PI		Start	Participants	Log(partic)	Documents	research	reports	pop	conf	book	Ed..	thesis													Log	Reserch											start	current	Operating	all	Research
		Not Fed			for papers		year	4262246		5022	766	199	406	220	110	329	42													Particip.	papers											year	year	years	papers	Papers
			Table 1																Research	766
1	1	EPA/NASA	A General Aviation Citizen Science...			rafat.r.ansari@nasa.gov	2016	10	1	4		1	2	1					Education	329
2	2	USFWS	Acoustic Bat monitoring in alaska			pschneider@fs.fed.us	2011	100	2	8	2		5	1					Popular	406
3	3	FedCat	AirKeepers - no affiliated agency			terry@cleanaircarolina.org	2016	250	2.39794	9			9						Conference	220
4	4	NPS	American Woodcock Singing-ground Survey			rebecca_rau@fws.gov	1968	700	2.8451	32	13	14		1	2		2		Reports	199										3.54407	6											2010	2018	8	8
5	5	EPA	Amigos Bravos - EPA Urban Waters Program --...			202-358-2632	2014	100	2	1			1						Books	110
6	6	NSF	Arizona BatWatch	Trimboli	4	shannon.trimboli@wku.edu	2016	3700	3.5682	4			2	2					Dissertations	42
7	7	EPA	Arizona Water Watch			ms14@azdeq.gov	2017	200	2.30103	2			2							1721										3.5682												2014	2018	4	5
8	8	NSF	Asynchrony in the timing of Goose-Vegetation Interactions	Not helpful	0	karen.beard@usu.edu	2014	100	2	3			1	2																3.60206	2											2013	2018	5	8
9	9	USFS	Backyard Bark Beetles			ForestEntomology@ifas.ufl.edu	2013	673	2.82802	8	6	0	1				1			16
10	10	NIH	Barcode Long Island: Exploring Biodiversity...			barcodeli@cshl.edu	2014	7000	3.8451	2	2	0								14	1		1	201		Projects	Papers	Percent		3.77815	5											2005	2018	13	4	1
11	11	NOAA	Beach Watch			farallones@noaa.gov	1993	100	2	24	5	2	17							2	2		1	133		3	220	4		3.8451	1											2003	2018	15	240	201
12	12	USGS	Butterflies and Moths of North...				1995	52297	4.71848	2			2							1	5		1	30		5	18	6		3.96152												2013	2018	5	8	1
13	13	USFWS	California Brown Pelican Citizen Science...				2016	300	2.47712	5		3	2							2	8		1	24		37	2	44		4.0607												2015	2018	3	1
14	14	NOAA	CARIB Tails			caribtails@gmail.com	2014	100	2	7			6				1				9		1	23		26	0	31		4.30103	30											2015	2018	3	8	6
15	15	NPS	Cascades Butterfly Project			Regina_Rochefort@nps.gov	2008	220	2.34242	3		2	1							2
16	16	Smithsonian	Chesapeake Bay Parasite Project			cawooda@si.edu	2003	100	2	5			4				1			1	10		1	22		71	240			4.30103	9											1998	2018	20	5	2
17	17	NPS	Christmas Bird Count				1900	75000	4.87506	348	306	25	3	3	9		2				11		1	18						4.30103												2009	2018	9	6	2
18	18	USFS	Citizen Foresters			sue@greeningofdetroit.com	2014	20	1.30103	0										2
19	19	USGS	Citizen Science Insect Monitoring	T.A. kennedy	0	tkennedy@usgs.gov	2012	250	2.39794	22	2	0	20							1	12		2	16						4.30103	24											2011	2018	7	4	2
20	20	NOAA	Citizen Weather Observer Program			cwop-support@noaa.gov	2000	30000	4.47712	4	1		2	1						1	23		2	9						4.90309	1											2017	2018	1	3
21	21	NOAA	Coastal observation And Seabird Survey...			coasst@uw.edu	2005	1000	3	24	16	4	1		3					2	24		1	8						5.39794	1			Not including		332	Christmas Bird Count					2016	2018	2	4
22	22	NSF	Coastal SEES Collaborative Research: Restoration,...			groffmanp@caryinstitute.org	2017	10	1	3		3									26		2	6						5.53782						76	The Globe Program					1983	2018	35	17	12
23	23	USDA	Collaborative Adaptive Grazing Management Experiment (CARM)			angela.dwyer@birdconservancy.org	2012	1000	3	5	2	1	1				1			1
24	24	NPS	Common Loon Citizen Science Project...			https://www.nps.gov/rlc/crown/contactus.htm	2005	2000	3.30103	13	6	2	5							1	30		2	5					1	#NUM!	0			44 programs do not report number of participants								1999	2018	19	29	22
25	25	NOAA	Community Collaborative Rain and Hail Network				1998	20000	4.30103	29	26	2			1					1	76		7	3					2	#NUM!	2			32 of these do have counted papers								2011	2018	7	7	1
26	26	USFWS	Condor Watch	Myra Finkelstein	3	myraf@ucsc.edu	2014	3000	3.47712	7	1	0	6							1	201		16	1					#REF!	#NUM!	26											2014	2018	4	7	1
27	27	USGS	CrowdHydrology			http://www.crowdhydrology.com/contact/	2010	8000	3.90309	8	1	1	6								332		26	0					#REF!	#NUM!												2017	2018	1	1	1
28	28	NOAA	CrowdMag				2014	3000	3.47712	5				5
29	29	EPA	Cyanomonitoring	Hilary Snook	8	snook.hilary@epa.gov	2013	300	2.47712	8			5	3
30	30	USGS	CyanoTRACKER	Deepak R Mishra		dmishra@uga.edu	2015	100	2	8	1			7															#REF!	#NUM!												2012	2018	6	4
31	31	NOAA	Cyclone Center				2012	4000	3.60206	6	2		4																#REF!	#NUM!	3											2012	2018	6	10	1
32	32	USGS	DC/Baltimore Cricket Crawl	Sam Droege		sdroege@usgs.gov	2012	400	2.60206	4			4																#REF!	#NUM!	8											2017	2018	1	5
33	33	USFWS	Delaware Bay Shorebird Project	email rejected		AudreyDeRose-Wilson@state.de.us	1997	100	2	4		1	2	1															#REF!	#NUM!												2011	2018	7	9	3
34	34	USGS	Did You Feel It?			lisa+ehpweb@usgs.gov	2003	2100000	6.32222	12	8	1	1	1	1														#REF!	#NUM!												2018	2018	0	2	2
35	35	USGS	Did You See It? -Landslides			baum@usgs.gov	2012	1000	3	1					1														#REF!	#NUM!	2											2012	2018	6	5	3
36	36	NPS	Digital Earth Watch Picture Post	Annette Schloss	4	picturepostsupport@picturepost.unh.edu	2005	2279	3.35774	4		1		3
37	37	NPS	Dragonfly Mercury Project	meyer	0	erik_meyer@nps.gov	2015	4000	3.60206	10	1	8			1														#REF!	#NUM!	2											2016	2018	2	3	1
38	38	USFWS	eBird - Great Backyard Bird Count			id99@cornell.edu	2003	424326	5.6277	240	196	5	22	11	5		1												#REF!	#NUM!												2009	2018	9	2	1
39	39	NOAA	Elkhorn Slough Volunteer Water Quality...			questionsforus@elkhornslough.org	1988	100	2	3		3																	#REF!	#NUM!	1											2012	2018	6	3	1
40	40	NIH	EyeWire				2013	80000	4.90309	8	1	0	7																#REF!	#NUM!												2017	2018	1	1
41	41	NOAA	First Flush				2000	100	2	16		16																	#REF!	#NUM!												1999	2018	19	27	18
42	42	NASA	Floating Forests	Dr. Jarrett Byrnes		Jarrett.Byrnes@umb.edu	2014	3700	3.5682	5		1	3	1															#REF!	#NUM!	2											2007	2018	11	133	133
43	43	NOAA	Florida Microplastic Awareness Project				2015	300	2.47712	1			1																#REF!	#NUM!	1											2007	2018	11	5	5
44	44	NSF	Foldit Game Empowering the Citizen...				2015	57000	4.75587	8	5	1	2
45	45	EPA	Gardenroots: A Citizen Science Garden...	Monica Ramirez-Andreotta, PhD		mdramire@email.arizona.edu	2008	100	2	3	3																		#REF!	#NUM!	2											1982	2018	36	19	16
46	46	EPA	Georgia Adopt-a-Stream	project mail		aas@gaepd.org	2013	100	2	4	1	3
47	47	NASA	GLOBE Land Cover - Adopt a Pixel				2018	4000	3.60206	5		1	4																#REF!	#NUM!	1											2009	2018	9	3	3
48	48	NASA	GLOBE at Night				2009	20000	4.30103	68	7	1	57	2		1													#REF!	#NUM!	2											2012	2018	6	67
49	49	NASA	GLOBE Cloud Observation Project (S'COOL)				1997	3000	3.47712	50	0	2	1	46		1													#REF!	#NUM!												2007	2018	11	11	11
50	50	NASA	GLOBE Observer - Mosquito Habitat Mapper				2017	6000	3.77815	3			2	1															#REF!	#NUM!	1											1987	2018	31	32	24
51	51	NASA	GLOBE Observer (app) - Clouds				2016	20000	4.30103	4			4																#REF!	#NUM!	0											2008	2018	10	10	10
52	52	NPS	Golden Gate Raptor Observatory				1983	1300	3.11394	16	8	3	3		1	1
53	53	NOAA	Great Lakes Worm Watch	Cindi Hale		cmhale@d.umn.edu	1999	1000	3	27	19	1	6				1
54	54	USFS	Greater Atlanta Pollinator Partnership: A...				2011	300	2.47712	7		1	5	1
55	55	USFS	Gros Ventre Project		0	kmmurphy02@fs.fed.us	2009	25	1.39794	1	1
56	56	NSF	Habitat Network				2012	345000	5.53782	7			7
57	57	NOAA	Hui o ka Wai Ola...	Kim Falinski		kim.falinski@tnc.org	2016	24	1.38021	3	1		2
58	58	USGS	iCoast- Did the Coast Change?...				2014	2000	3.30103	7	1	0	3	3
59	59	NASA	Image Detective				2012	200	2.30103	4			3	1
60	60	NOAA	ISeeChange			julia@iseechange.org	2012	5000	3.69897	10	1	0	9
61	61	NSF	Jungle Rhythms				2016	8500	3.92942	2			2
62	62	USFS	Kaibab National Forest Citizen Science...				2017	170	2.23045	5			5																#REF!	#NUM!												2012	2018	6	6
63	63	NPS	Kenilworth Aquatic Gardens Picture Post	Gallagher	0	ann_gallagher@nps.gov	2016	50	1.69897	1			1																#REF!	#NUM!	133											2015	2018	3	1	1
64	64	USGS	Lake Michigan AMBLE (Avian Monitoring...				2011	40	1.60206	9	2		6	1															#REF!	#NUM!	10											2017	2018	1	7
65	65	NASA	Landslide Reporter	Caroline Juang			2018	40	1.60206	2	2	0	0	0			0												#REF!	#NUM!												2015	2018	3	8	5
66	66	EPA	Local Environmental Observer Network				2012	200	2.30103	5	1	2	2
67	67	NSF	Map of Life	bad contact submission		form	2011	10000	4	2			2																#REF!	#NUM!	11											2017	2018	1	7
68	68	NASA	Mapping Application for Penguin Populations and Dynamics			info@penguinmap.com	2016	500	2.69897	4	2	0	1		1														#REF!	#NUM!	10											2016	2018	2	3	2
69	69	NOAA	Marine Debris Monitoring and Assessment...			lindsey.palardy@noaa.gov	2012	500	2.69897	8	2	3	1	1	1														#REF!	#NUM!	1											1990	2018	28	26	26
70	70	FCC	Measuring Broadband America’s FCC Speed Test...				2009	250000	5.39794	2		1	1																#REF!	#NUM!												2008	2018	10	8	1
71	71	USFS	Migratory Dragonfly Pond Watch Project	Michele Blackburn		michele@xerces.org	2012	6835	3.83474	3		1	2																#REF!	#NUM!	2											1994	2018	24	8	6
72	72	USFWS	Monarch Butterfly Integrated Monitoring			wcaldwell@monarchjointventure.org	2017	230	2.36173	1			1																#REF!	#NUM!	1											1998	2018	20	2	2
73	73	NOAA	National Weather Service Cooperative Observer...	Zdrojewski	0	James.Zdrojewski@noaa.gov	1890	10000	4	0																			#REF!	#NUM!	2											2013	2018	5	1	1
74	74	NOAA	Nature's Notebook				2007	6000	3.77815	5		5																														2011	2018	7	5	2
75	75	USGS	North American Amphibian Monitoring Project			ehgrant@usgs.gov	1997	1000	3	11		10			1
76	76	USGS	North American Baldcypress Swamp Network...	Beth Middleton		beth_middleton@usgs.gov	2010	100	2	4	1		1	1	1
77	77	NSF	Notes From Nature				2013	7000	3.8451	5	1	0	4
78	78	NPS	NPS Wood Thrush Picture Post...	gallagher	0	ann_gallagher@nps.gov	2015	13	1.11394	1			1
79	79	USGS	NYC Cricket Crawl				2009	100	2	3		3
80	80	NOAA	Old Weather				2012	21000	4.32222	6	1	0	5
81	81	NOAA	Phytoplankton Monitoring Network	Steve Morton		pmn@noaa.gov	2001	10000	4	3		1	1	1
82	82	NASA	Picture Post	Lin Chambers		picturepostsupport@picturepost.unh.edu	2012	100	2	67			67
83	83	NSF	Project BudBurst			budburstinfo@neoninc.org	2007	3000	3.47712	11	10	1
84	84	NSF	Project Sidewalk	Jon Froehlich		jonf@umd.edu	2012	400	2.60206	5			4	1
85	85	USGS	Purple Loosestrife Volunteers	Beth Middleton		beth_middleton@usgs.gov	2003	52	1.716	2			1	1
86	86	USGS	Quake Catcher Network			danielle.sumy@iris.edu	2008	2500	3.39794	10		10
87	87	USFS	Rare Carnivore Monitoring in the...	Katie Christiansen		info@adventurescientists.org	2015	34	1.53148	1		1
88	88	NOAA	San Gabriel River Sea Turtle...				2012	50	1.69897	6			6
89	89	USGS	Seabird Ecological Assessment Network	Julie Ellis PhD		seanet@tufts.edu	2006	50	1.69897	5	1		2	2
90	90	NSF	Season Spotter				2015	12000	4.07918	1		1
91	91	NOAA	SKYWARN Weather Spotters			nws.answers@noaa.gov	1975	400000	5.60206	12	2		6	2	1		1
92	92	Smithsonian	Smithsonian Digital Volunteers			almeidaa@si.edu	2013	12094	4.08257	2950
93	93	EPA	Smoke Sense			rappold.ana@epa.gov	2017	5000	3.69897	7			7
94	94	USDA	Snow Surveyors	Strobel	0	michael.strobel@por.usda.gov	2014	100	2	27	26			1
95	95	USFWS	Southern Arizona Bat-Hummingbird Feeder Monitoring...	Emily Scobie		jdiamond@azgfd.gov	2007	100	2	3			3
96	96	NOAA	Southern Maine Volunteer Beach Profile...	Kristen Grant		kngrant@maine.edu	1999	120	2.07918	3		1	2
97	97	NOAA	Steller Watch				2017	9152	3.96152	7			7
98	98	NOAA	Stellwagen Sanctuary Seabird Stewards	Anne Smrcina		anne.smrcina@noaa.gov	1995	5886	3.76982	1			1
99	99	EPA	Summer on the Marsh	Pat Megonigal	0	abonanno@neaq.org	1987	715	2.85431	1		1
100	100	NSF	The Evolution Project	Oleary	3	maureen.oleary@stonybrook.edu	2016	1123	3.05038	3	2	0	1
101	101	NASA	The GLOBE Program				1994	117000	5.06819	603	61	15		89	81	326	31
102	102	NOAA	The Horseshoe Count				1990	100	2	26	0	26
103	103	NOAA	The Hudson River Eel Project...				2008	750	2.87506	8		1	6	1
104	104	EPA	The Secchi Dip-In				1994	3500	3.54407	9	2	5	1	1
105	105	NOAA	Urban Watch				1998	1000	3	2	1	1
106	106	USGS	USGS/Adopt a Pixel				2013	158	2.19866	1		1
107	107	NSF	WiEye			camp@smu.edu	2011	60000	4.77815	23	2	0		21
108	108	EPA	Lakes of Missouri Volunteer Program...	Tony Thorpe	0	tony@lmvp.org	1992		#NUM!	2	2
								1466		173	33	21	113	1	1	1	4
					Emailed listserve for help
			Table 2
1	1	USDA	Promoting Native Bee Health and...	https://nwpollinators.org/	https://nwpollinators.org/contact/		2015	24	1.38021
2	2	EPA	Berkeley Lab Range Hood Roundup...			iaq@lbl.gov	2014		#NUM!
3	3	EPA	Chesapeake Monitoring Cooperative	Liz Chudoba	0	lchudoba@allianceforthebay.com	2015		#NUM!
4	4	EPA	Indigenous Observation Network (ION)			emutter@yritwc.org	2006	300	2.47712
5	109	EPA	IDAH2O Master Water Stewards	Marie Pengilly		mpengilly@uidaho.edu	2010	150	2.17609											Education
6	110	NPS	Rocky Mountain National Park Christmas...			https://www.nps.gov/romo/contacts.htm	1900		#NUM!											Books
7	111	NOAA	Team Ocean Science Diver Program...	To download a copy of this information click here or for additional information, contact GRNMS Dive Supervisor Sarah Fangman by e-mail or phone @ 912-598-2428 or GRNMS Volunteer Coordinator Jody Pattersonby e-mail or phone @ 912-598-2431.		graysreef@noaa.gov			#NUM!
8	112	NPS	A.T. Seasons Phenology Project	watkins	0	tim_watkins@nps.gov	2013	100	2
9	113	NPS	Citizen Science Track Trail	Perschall	0	sarah_perschall@nps.gov	2017	50	1.69897
10	114	NPS	Joshua Tree National Park Wildflower Watch	bell	0	cathy_bell@nps.gov	2015	767	2.8848
11	115	NSF	Disease Ecology in birds			pdunn@uwm.edu	2016		#NUM!								Many reports
12	116	NSF	Lost Ladybug Project			ladybug@cornell.edu	2008		#NUM!
13	117	NSF	Sentinels of the sounds			mlardons@ncsu.edu	2016	70	1.8451
14	118	NSF	WeDigFLPlants			amast@bio.fsu.edu	2016		#NUM!
15	119	Smithsonian	NC Candid Critters	Mash	0	Alexandra.Mash@naturalsciences.org	2016		#NUM!
16	120	USDA	Broodmapper: Honey Bee Development and...	Reed Johnson	0	johnson.5005@osu.edu	2012		#NUM!							1
17	121	USFS	TreesCount! 2015	https://www.citizenscience.gov/catalog/217/#		treescount@parks.nyc.gov	2012	2200	3.34242
18	122	USFWS	Urban Edge Habitat Use by...	https://www.sdnhm.org/science/birds-and-mammals/projects/flying-squirrel-study/			2015		#NUM!
19	123	USGS	Cactus Moth Detection & Monitoring...			abbott@gri.msstate.edu	2004		#NUM!
20	124	NPS	Rocky Mountain Butterfly Project	Paul Opler		Paul.Opler@ColoState.edu	1995		#NUM!
									#NUM!
						mailed on Nov 20
						Mailed December 3
						Dead email
						mailed Nov 26
						Second mailing Dec 3
Problems getting in touch:
21	1	CDC	ATSDR Environmental Odors website			dxj0@cdc.gov	2014
22	2	NPS	Camas Lily Monitoring Program			Contact invalid Heidi Becker	2005
23	3	USFS	Rim Fire Monitoring - bad url			eliz@whollyh2o.org	2013
24	4	NOAA	Shoreline Debris Monitoring	Pedersen	0	Heidi.Pedersen@noaa.gov	2012
25	5	NPS	Volunteer Cattail Monitoring Project	Marburger	0	joy_marburger@nps.gov - bad email address	2008	30
26	6	NOAA	Social Science Study: What do you value on Georgia's coast?	Confused reply	0	jody.patterson@noaa.gov	2015
27	7	USGS	Band Scan	do not use by their request		enakash@usgs.gov	2015	75	1.87506	3			3
Below projects are Not in FedCat
								596957		270	0	222	20	17	11	0	0
1	1	NATGEOG	Appalachian Mountain Club - Mountain Watch				2003	11500	4.0607	1			1
1	2	Zooniverse	Bat Detectives				2012	3000	3.47712	5		2	3
1	3	Zooniverse	Chimp & See			arandjel@eva.mpg.de	2015		#NUM!	3		2	1
1	4	NATGEOG	Frogwatch USA				1998	1395	3.14457	5		2	2		1
1	5	IIASA	GEO-WIKI Groundcover			ccafs@cgiar.org	2009		#NUM!	6		2			4
1	6	NATGEOG	Global Garlic Mustard Seed Survey				2011	164	2.21484	4		2	2
1	7	Zooniverse	Identify New Zealand Animals				2017	2150	3.33244	1		1
1	8	MLMP	Monarch Larva Monitoring Project			maczi001@umn.edu	1999	1200	3.07918	27		18		9
1	9	NPN	National Phenology Network			jweltzin@usgs.gov	2007	13613	4.13395	133		133
1	10	Cornell	NestWatch				2014	500	2.69897	17		12		2	3
1	11	NATGEOG	North American Butterfly Counts				1982	10000	4	19		16	2		1
1	12	Zooniverse	Whale FM			sander.vonbendabeckmann@tno.nl	2011		#NUM!	5		2	3
0	13	Cornell	Celebrate Urban Birds			urbanbirds@cornell.edu	2007	500000
1	14	NATGEOG	Great Nature Project - iNaturalist app	Read email	0	carrieseltzer@gmail.com	2008	3435
1	15	Cornell	Project Feederwatch				1987	20000	4.30103	32		24		6	2
1	16	Zooniversew	Snapshot Serengeti				2015	30000	4.47712	8		5	3
1	17	NASA	SatCam	Liam Gumley		https://www.ssec.wisc.edu/contact-form/?contact-name=Gumley,%20Liam	2012		#NUM!	4		1	3
Awarded NASA projects in 2018 but too new
		NASA	Citizen Science in Urban Regions to Address Satellite Subpixel Uncertainties in the Vegetation, Climate, and Air Quality Nexus				2018
		NASA	Fairbanks Alaska Testbed for the Fusion of Citizen Science and Remote Sensing				2018
		NASA	Cloud Forecasting and 3-D Radiative Transfer Model Validation using CitizenSourced Imagery				2018
		NASA	Coral Bleaching Assessment Through Remote Sensing and Integrated Citizen Science (CoralBASICS)				2018
		NASA	Crowdsourced Imagery and Ancillary Observations for Drought Monitoring and Agricultural Applications				2018
		NASA	Data Mining Twitter for Augmenting NASA Precipitation Research and Applications				2018
		NASA	Enabled Aerosol Measurements for Satellites (CEAMS): A Network for High-Resolution Measurements of PM2.5 and Aerosol Optical Depth				2018
		NASA	From Soundscapes to Landscapes: Monitoring Animal Biodiversity from Space Using Citizen Scientists				2018
		NASA	Mosquito Mappers				2018
		NASA	Re-wilding Urban Environments: Integrating Remote Sensing and Citizen Science to Study the Environmental Context and Ecological Consequences of Returning Avian Predators				2018
		NASA	Stream Tracker: Crowd Sourcing and Remote Sensing to Monitor Stream Flow Intermittence				2018
		NASA	Tracking Water Storage in Lakes: Citizens and Satellites				2018
		NASA	Using Citizen Science to Understand Thirty Years of Change in Global Kelp Cover by Expanding the Zooniverse to NASA Satellite Imagery				2018
		NASA/NSPIRES	Seattle A Citizen Science Campaign to Validate Snow Remote Sensing Products				2018
		NATGEOG
		FedCat
[truncated: 3 more columns]

## Sheet: Bibliography
		Paper	Authors	Year	Type
Running
Publication		Landslide Reporter				0
	1	Kirschbaum, D.B., Stanley, T., & Zhou, Y. (2015). Spatial and temporal analysis of a global landslide catalog. Geomorphology, 249, 4-15. doi:10.1016/j.geomorph.2015.03.016	3		re	1	Gomorphology
	2	Kirschbaum, D.B., Adler, R., Hong, Y., Hill, S., & Lerner-Lam, A. (2010). A global landslide catalog for hazard applications: method, results, and limitations. Natural Hazards, 52, 561-575. doi:10.1007/s11069-009-9401-4	5		re	2	Natural Hazards
		NASA Cloud Observation Project SCOOL
	1	2. Crecelius, S., L. Chambers, T. Rogerson, NASA ROVER, Tackling Citizen Science with Grand Challenges and Everyday Problems, Citizen Science 2015 Conference, Feb. 2015.		2015	c
	2	3. Crecelius, S., L. Chambers, T. Rogerson, S'COOL ROVER: Citizen Science Cloud Observations Promoting Individual Learning and NASA CERES Science Objectives, AMS Annual Meeting, Phoenix, AZ, Jan. 2015.		2015	c
	3	1. Sarah Crecelius, Lin Chambers, Tina Harte, Preston, Lewis, The CERES S'COOL Project: Dynamic NASA Earth Science Education and Public Outreach for Formal and Informal Audiences, AGU Fall Meeting, San Francisco, CA, Dec. 2014.		2014	c
	4	2. Lin Chambers, Sarah Crecelius, Tina Rogerson, Terra@15, S'COOL@18: A long-running student and citizen science campaign for validating cloud retrievals, AGU Fall Meeting, San Francisco, CA, Dec. 2014.		2014	c
	5	1. Crecelius, S., L. Chambers, P. Lewis, T. M. Rogerson, Satellite Cloud Data Validation through MAGIC Ground Observation and the S'COOL Project: Scientific Benefits grounded in Citizen Science, AGU Fall Meeting, San Francisco, CA, Dec. 2013.		2013	c
	6	2. Juan Carlos Arias Canon, Adriana Ocampo, Rosa Ros, David Morrison, L.H.Chambers, Lars Christensen, Angela Swafford, AEROSPACE SCIENCE APPLIED TO SCHOOL PROJECTS: PROJECT SPACE PIONEERS OF EDUCATION SCHOOL (EXPERIMENTAL ROCKET), 64th International Astronautical Congress, Beijing, China, Sept. 2013.		2013	c
	7	3. Lewis, Preston, Daniel Oostra, Sarah Crecelius, Tina Coleman, Lin Chambers, Tina Rogerson, Jay Madigan, Making Changes and Documenting Impacts for the MY NASA DATA and S'COOL Projects, Astronomical Society of the Pacific, San Jose, CA, July, 2013.		2013	c
	8	5. Crecelius, S. A., L. H. Chambers, T. M. Rogerson, T. Coleman, P. M. Lewis, Using Satellite Imagery and New Software to Enhance Inquiry and Understanding through NASA's CERES S'COOL Project, 93rd AMS Annual Meeting, Austin, TX, Jan. 2013.		2013	c
	9	1. Lewis, P. M., D. H. Oostra, L. H. Chambers, Using the CERES S'COOL Project to Engage Students and Citizen Scientists in Cloud Observing, Astronomical Society of the Pacific "Communicating Science" Meeting, Tucson, AZ, Aug. 2012.		2012	c
	10	2. Lewis, P. M., S. A. Crecelius, T. M. Rogerson, S. W. Moore, L. H. Chambers, Citizen Science participation in the NASA CERES Students' Cloud Observations On-Line Project (S'COOL), AGU Fall Meeting, San Francisco, CA, Dec. 2012.		2012	c
	11	3. Chambers, L. H., S. A. Crecelius, T. M. Rogerson, S. W. Moore, J. Madigan, C. Deller, J. Taylor, Developing Young Researchers: 15 Years of Authentic Science Experiences for K-12 with NASA's S'COOL Project, AGU Fall Meeting, San Francisco, CA, Dec. 2012.		2012	c
	12	1. Lewis, P.M, Oostra, D.H., Chambers, L., Moore S.W., Rogerson T., Crecelius, S., The Use of Social Media and Mobile applications in content delivery for the MY NASA DATA and SCOOL Projects in support of Education and Outreach Initiatives, San Francisco, CA, ED41B-0531, AGU Fall Meeting, San Francisco, CA, Dec. 2011		2011	c
	13	2. P. M. Lewis; D. Oostra; S. W. Moore; T. M. Rogerson; S. A. Crecelius; L. H. Chambers, Using Roving Cloud Observations from the S'COOL Project to Engage Citizen Scientists, ED23C-0643, AGU Fall Meeting, San Francisco, CA, Dec. 2011. Abstract. PDF.		2011	c
	14	3. S. M. Graham; C. L. Parkinson; L. H. Chambers; S. E. Ray, Aqua Education and Public Outreach, U41B-0013, AGUFall Meeting, San Francisco, CA, Dec. 2011.		2011	c
	15	1. L. H. Chambers; T. M. Rogerson; K. A. Ludwig; P. M. Lewis; J. Madigan; S. W. Moore; J. D. Fischer (2009), Watching the sky for science: the S'COOL Rover project (Invited), Eos Trans. AGU, 90(52), Fall Meet. Suppl., Abstract ED51C-06.		2009	c
	16	2. Moore, S. W., T. M. Rogerson, L. H. Chambers, J. D. Fischer, P. C. Oots, P. M. Lewis (2009), Using S'COOL and MY NASA DATA to Support Language Arts Instruction: Overview and Analysis, Eos Trans. AGU, 90(52), Fall Meet. Suppl., Abstract ED53A-0531.		2009	c
	17	3. L. H. Chambers; J. D. Fischer; P. M. Lewis; S. W. Moore; P. C. Oots; T. M. Rogerson; K. M. Hitke; H. Riebeek (2009), Terra in K-16 formal education settings, Eos Trans. AGU, 90(52), Fall Meet. Suppl., Abstract U33A-0040.		2009	c
	18	1. Chambers, L. H., S. Chaudhury, M. T. Page, A. J. Lankey, J. Doughty, S. Kern, T. M. Rogerson, Creating user-friendly tools for data analysis and visualization in K-12 classrooms: A Fortran dinosaur meets Generation Y, AMS Symposium on Education, New Orleans, LA, Jan. 2008. See the poster.		2008	c
	19	2. Chambers, L., S. Houser, T. Rogerson, J. Madigan, S. Moore, J. Fischer, The CERES S'COOL Project: Overview and Data Analysis, AGU Fall Meeting, San Francisco, CA, Dec. 2008. See the poster.		2008	c
	20	3. Chambers, L. H., T. M. Rogerson, D. D. Diones, S. W. Moore, P. C. Oots, C. S. Phelps, Motivating and Constructing Understanding through Observation and Data Analysis: The S'COOL and MY NASA DATA Projects, AGU Joint Assembly, Fort Lauderdale, FL, May 2008.		2008	c
	21	1. Chambers, L. H., T. M. Rogerson, J. S. Fischer, S. W. Moore, Leveraging Information Technology Advances to Present K-12 Students with Specifically Relevant Satellite Data, AGU Fall Meeting, San Francisco, Dec. 2007.		2007	c
	22	1. Sepulveda, R., L. Chambers, J. Fischer, S. Moore, and T. Rogerson (2006), S'COOL: A NASA Geoscience Education Success in Latin America, EOS Trans. AGU, 87(52), Fall Meet. Suppl., Abstract ED51C-0842.		2006	c
	23	2. Chambers, L. H., S.W. Moore, and R. Sepulveda, Authentic K-12 Science Projects at the NASA Langley Research Center, EOS Trans. AGU, Jt. Assem. Suppl, ED22A-04, Baltimore, MD, May, 2006.		2006	c
	24	2. Chambers, L. H., P. K. Costulis, D. F. Young, J. D. Fischer, S. W. Moore, T. Rogerson, R. Sepulveda, "Student Data for Scientific Validation of NASA Missions," 3rd Annual Conference of the Society for Amateur Scientists, Las Vegas, NV, Jan. 2005.		2005	c
	25	1. Chambers, L. H., P. K. Costulis, D. F. Young, Students as Ground Observers for Satellite Cloud Retrieval Validation, AMS 13th Conference on Satellite Meteorology, Norfolk, VA, Sept. 2004.		2004	c
	26	2. Sepulveda, R., and L. H. Chambers, NASA's S'COOL Project - Bridging the Divide Between the 'Real' World and the Classroom, IGARSS 2004 - 2004 IEEE International Geoscience and Remote Sensing Symposium , Anchorage, Alaska, September 20-24, 2004.		2004	c
	27	3. Arabini, E., L. H. Chambers, J. Fischer, S. Moore, R. Sepulveda, S'COOL: Providing Flexibility to Explore Science with NASA in 64 Countries, American Geophysical Union, Spring Meeting, Montreal, May, 2004.		2004	c
	28	2. Green, Carolyn J., and Lin H. Chambers, "NASA's S'COOL Provides The Teachable Moment for The New Millenniums' Wide Range of Learners," International Geoscience and Remote Sensing Society, Honolulu, HI, July 24-July 29, 2000.		2000	c
	29	3. Stoddard, Douglas B., and Lin H. Chambers, "NASA CERES S'COOL Project has the Angle on Student Observers as Scientists," American Geophysical Union, Washington, DC, May, 2000.		2000	c
	30	4. Green, Carolyn J., and Lin H. Chambers, "NASA and Students Work Together For Mutual Benefit and Research," International Astronautical Federation (IAF) Symposium, Alsace, France, April 2-4, 2000.		2000	c
	31	5. Chambers, Lin H., David F. Young, Carolyn J. Green, Susan J. Haberer, and Anne M. Racel, "The CERES S'COOL Project: Two Years After First Launch," 9th Symposium on Education, American Meteorological Society, Long Beach, CA, Jan. 9-14, 2000.		2000	c
	32	1. Green, Carolyn J., Lin H. Chambers, and Anne M. Racel, "S'COOL Provides Research Opportunities and Current Data for Today's Technological Classroom," International Geoscience and Remote Sensing Society, Hamburg, Germany, June 28-July 2, 1999.		1999	c
	33	3. Green, C. J., and L. H. Chambers, S'COOL Provides Research and Technological Involvement, Society for Information Technology and Teacher Education, San Antonio, TX, March 1-4, 1999.		1999	c
	34	4. Green, C. J., and L. H. Chambers, NASA's S'COOL Project Seeks Worldwide Communication of Observed Sky Conditions, AGU Spring Meeting, Boston, MA, May, 1999.		1999	c
	35	5. Chambers, L. H., and Carolyn J. Green, S'COOL Skywatchers for NASA, Education: Weather, Ocean, Climate; 5-9 July 1999, Ballarat & Melbourne, Australia.		1999	c
	36	6. Green, C. J. and L. H. Chambers, NASA's Summer S'COOL Workshop Enables Teacher Input for Learning Standards' Requirements, American Geophysical Union, San Francisco, CA, December, 1999.		1999	c
	37	1. Green, Carolyn J., and Lin H. Chambers, "Project S'COOL", Proceedings of the IGARSS '98 Meeting, Seattle, WA, July, 1998.		1998	c
	38	2. Chambers, Lin H. and Green, Carolyn J., "S'COOL Takes Students to New Heights," EOS, Transactions, American Geophysical Union 1998 Spring Meeting, Vol. 79, No. 17, April 28, 1998 Supplement, p. S7-8.		1998	c
	39	3. Chambers, Lin H., D.F. Young, and Anne M. Racel, "The CERES S'COOL Project: Development and Operational Phases", Seventh Symposium on Education, American Meteorological Society, January, 1998, pp. 90-93.		1998	c
	40	1. Chambers, Lin H., D.F. Young, B.R. Barkstrom, B.A. Wielicki, "CERES and the S'COOL Project", in NASA Conference Publication 3355, "Sixth Alumni Conference of the International Space University. 10th Anniversary Summer Session Program 1997," Houston, TX, July 11, 1997, pp. 150-157.		1997	c
	1	4. Sarah Crecelius, Tina Coleman, Tina Rogerson, Preston Lewis, Lin Chambers, NASA CERES S'COOL Project: Understanding clouds and how they affect our weather and climate, Earthzine, Jan. 2013 (http://earthzine.org/2013/01/07/nasa-ceres-scool-project-understanding-clouds-and-how-they-affect-our-weather-and-climate/).		2013	Pop
	1	4. H. Riebeek; L. H. Chambers; K. Yuen; D. Herring (2009), Bringing Terra Science to the People: 10 years of education and public outreach., Eos Trans. AGU, 90(52), Fall Meet. Suppl., Abstract U33B-0063.	4	2009	r	3	Eos
	2	5. K. Yuen; H. Riebeek; L. H. Chambers (2009), 10 years of Terra Outreach over the Internet., Eos Trans. AGU, 90(52), Fall Meet. Suppl., Abstract U33B-0069.	3	2009	re	3
	3	1. Chambers, L. H., C. S. Phelps, E. J. Alston, P. K. Costulis, S. W. Moore, R. Sepulveda, and P. C. Oots, ES EPO Seeks SS EPO for Mutual Benefit: Earth Science Outreach Projects Seek Space Science Partners, EOS Trans. AGU, 86(18), Jt. Assem. Suppl. Abstract ED13D-05, New Orleans, LA, May, 2005.	7	2005	re	3	eos
	4	1. Chambers, L. H., D. F. Young, P. K. Costulis, P. T. Detweiler, D. B. Stoddard, R. Sepulveda, Joyce D. Watkins, and A. Falcone, 2003: The CERES S'COOL Project, Bulletin of the American Meteorological Society, June, 2003, pp. 759-765.		2003	re	40	Bull. American .Meteor. Soc
	5	1. Chambers, Lin H., P. Kay Costulis, David F. Young, Paula Detweiler, Roberto Sepulveda, Douglas B. Stoddard, "Continuing Evaluation of S'COOL, an Educational Outreach Project Focused on NASA's CERES Program," EOS, Transactions, American Geophysical Union, Vol. 83(47), Fall Meeting Suppl., Abstract ED11C-03, 2002.	6	2002	re	3
	6	1. Chambers, Lin H., P. Kay Costulis, David F. Young, Carolyn J. Green, Douglas B. Stoddard,Susan J. Haberer, "What is Success? Evaluating S'COOL, an Educational Outreach Project Focused on NASA's CERES Program,", EOS, Transactions, American Geophysical Union, Vol. 81, No. 48, p. F302, November 28, 2000.	6	2000	re	3
	7	2. Chambers, Lin H., David F. Young, Carolyn J. Green, Martial P. Haeffelin, and Anne M. Racel, "The CERES S'COOL Project: Operational but not Routine," Proceedings of the Eighth Symposium on Education, American Meteorological Society, Dallas, TX, January, 1999, pp. 176-179.	5	1999	re	40
	8	1. Martin, A.M. and S. McCrea., 2015: S'COOL user experience evaluation. Internal evaluation report, 14 pp. [2015_SCOOL_User_Experience_Evaluation_FINAL_1_16.pdf]		2015	rp	99	Report
	9	3. Bach Center for Evaluation and Research, 2006: Evaluation of the CERES S'COOL Project. Internal evaluation report, 31 pp. [Available online at http://scool.larc.nasa.gov/pdf/scoolevaluation-1.pdf]		2006	rp	99
		GEO-WIKI Groundcover
	1	Laso Bayas JC, Lesiv M, Waldner F, Schucknecht A, Duerauer M, See L, Fritz S, Fraisl D, et al. (2017). A global reference database of crowdsourced cropland data collected using the Geo-Wiki platform.	41	2017	r		Scientific Data
	2	Baklanov A, Fritz S, Khachay M, Nurmukhametov O, Salk C, See L, & Shchepashchenko D(2016). Improved Vote Aggregation Techniques for the Geo-Wiki Cropland Capture Crowdsourcing Game. In: European Geosciences Union (EGU) General Assembly 2016, 17–22 April 2016, Vienna, Austria.	7	2016	c
	3	Baklanov A, Fritz S, Khachay M, Nurmukhametov O, Salk C, & Shchepashchenko D (2016).Votes Aggregation Techniques in Geo-Wiki Crowdsourcing Game: a Case Study.(Submitted)		2016	b
	4	See L, Fritz S, Perger C, Schill C, McCallum I, Schepaschenko D, Dürauer M, Sturn T, et al. (2015). Harnessing the power of volunteers, the internet and Google Earth to collect and validate global spatial information using Geo-Wiki.		2015	b
	5	See L, Fritz S, Perger C, van der Velde M, Albrecht F, Schill C, McCallum I, Schepaschenko D, et al. (2013). Urban Geo-Wiki: A crowdsourcing tool for improving urban land cover.		2013	b
	6	Fritz S, McCallum I, Schill C, Perger C, See L, Schepaschenko D, van der Velde M, Kraxner F, et al. (2012). Geo-Wiki: An online platform for improving global land cover.		2012	b
		North American Amphibian Monitoring Program
	1	Cosentino, B.J., et al. 2014. Citizen science reveals widespread negative effects of roads on amphibian distributions. Biological Conservation 180:31-38.	31	2014	r	6	Biol. Conserv
	2	Ruiz-Gutierrez, V., Hooten, M. B., and Grant, E. H. C., 2016, Uncertainty in biological monitoring: a framework for data collection and analysis to account for multiple sources of sampling bias: Methods in Ecology and Evolution, v. 7, no. 8, p. 900-909.	3	2016	r	7	Meth. In Ecol. And Evol.
	3	Villena, O. C., Royle, J. A., Weir, L. A., Foreman, T. M., Gazemslo. K.D., and Grant, E. H. C., 2016, Southeast regional and state trends in anuran occupancy from calling survey data (2001-2013) from the North American Amphibian Monitoring Program : Herpetological Conservation and Biology, v. 11, no. 2, p. 373-385.	6	2016	r	8	Herp. Conser. & Biol.
	4	Miller.D.A.W., Bailey, L. L., Grant, E. H. C., McClintock, B. T., Weir, L. A., and Simons, T. R., 2015, Performance of species occurrence estimators when basic assumptions are not met: a test using field data where true occupancy status is known: Methods in Ecology and Evolution, v. 6, No. 5, p. 557-565.	6	2015	r	7
	5	Weir, L.A., Royle, J.A., Gasenski, K. D., Villena, O., 2014, Northeast regional and state trends in anuran occupancy from calling survey data (2001-2011) from the North American Amphibian Monitoring Program: Herpetological Conservation and Biology, v. 9, no. 2, p. 223-245.	4	2014	r	8
	6	Inference for finite-sample trajectories in dynamic multi-state site-occupancy models using hidden Markov model smoothing; 2014; Article; Journal; Environmental and Ecological Statistics; Fiske, Ian J.; Royle, J. Andrew; Gross, Kevin	6	2014	r	9	Environmental and Ecological Statistics
	7	Improving occupancy estimation when two types of observational error occur: Non-detection and species misidentification; 2011; Article; Journal; Ecology; Miller, D. A.; Nichols, J. D.; McClintock, B. T.; Grant, E. H. C.; Bailey, L. L.; Weir, L. A.	6	2011	r	10	Ecology
	8	Trends in anuran occupancy from northeastern states of the North American Monitoring Program; 2009; Article; Journal; Herpetological Conservation and Biology; Weir, Linda ; Fiske, Ian J.; Royle, J. Andrew	6	2009	r	8
	9	Modeling anuran detection and site occupancy on North American Amphibian Monitoring Program (NAAMP) routes in Maryland; 2005; Article; Journal; Journal of Herpetology; Weir, L.A.; Royle, J.A.; Nanjappa, P.; Jung, R.E.	4	2005	r	11	Journ. Herpet.
	10	A general class of multinomial mixture models for anuran calling survey data; 2005; Article; Journal; Ecology; Royle, J.A.; Link, W.A.	2	2005	r	10
	11	North American Amphibian Monitoring Program (NAAMP); 2005; Book chapter; Amphibian declines : the conservation status of United States species; Weir, L.A.; Mossman, M.J.		2005	b
		Community Collaborative Rain and Hail Network
	1	Sherman-Morris, Kathleen, Charles L. Wax, and Michael E. Brown. Mississippi Weather and Climate. University Press of Mississippi, (2012).		2012	b
	2	Story, Gregory J. "12 Estimating Precipitation from WSR-88D Observations and Rain Gauge Data." Remote Sensing of Drought: Innovative Monitoring Approaches (2012): 281.		2012	b
	3	Boney, Holly and Christy, Matthew, "GIS Mapping and Analysis of Lake-Effect Snowfall Patterns in Indiana and SW Michigan" (2012). Celebration of Undergraduate Scholarship. Paper 136. http://scholar.valpo.edu/cus/136	4	2012	r
	4	Martinaitis, S. M., Y. Qi, S. Cocks, L. Tang, B. Kaney, J. Zhang, and K. Howard, 2014: Improving MRMS Q3 Precipitation Estimation in the Western United States: Preliminary Results. Extended Abstract, 39th Natl. Wea. Assoc. Annual Meeting, Salt Lake City, UT, D3.4.		2014	c
	5	Molthan, Andrew and Justin M. Arnott, 2012: Comparing Physics Scheme Performance for a Lake Effect Snowfall Event in Northern Lower Michigan. Conference Paper, 2012 Great Lakes Operational Meteorology; 14-16 Apr. 2012; Chicago, Il.		2012	c
	6	Appels, Willemijn M., Bradford, Lori, Chun, Kwok P., Coles, Anna E., and Graham Strickert, 2017: DIY Meteorology - Use of Citizen Science to Monitor Snow Dynamics in a Data-Sparce City. Facets, published online 26 Sept, 2017.	5	2017	r		Facets
	7	Bunkers, M. J., M. Smith, D. Driscoll, and G. Hoogestraat, 2015: Hydrologic response for a high-elevation storm in the South Dakota Black Hills. NOAA/NWS Rapid City, SD, Internal Report. 2015-01, 21 pp.	4	2015	r	99
	8	Chen, Roger B. and Hani S. Mahmassani, 2015: Let it Rain: Weather Effects on Activity Stress and Scheduling Behavior. Travel Behaviour and Society 2 (2015) pp. 55-64	2	2015	r		Travel Behaviour and Society
	9	Cocks, S.B., J. Zhang, S.M. Martinaitis, Y. Qi, B. Kaney, and K. Howard, 2017: MRMS QPE Performance East of the Rockies during the 2014 Warm Season. J. Hydrometeor., 18, 761–775, https://doi.org/10.1175/JHM-D-16-0179.1	5	2017	r		Hydrometeor.
	10	Curtis, M. B., 2017: A synoptic and mesoscale analysis of heavy rainfall at Portland, ME 13-14 August 2014. J. Operational Meteor., 5 (7), 78-86, doi: https://doi.org/10.15191/nwajom.2017.0507.	1	2017	r		J. Operational Meteorology
	11	Daria Kluver, Tom Mote, Daniel Leathers, Gina R. Henderson, Weihan Chan, and David A. Robinson, 2016: Creation and Validation of a Comprehensive 1° by 1° Daily Gridded North American Dataset for 1900–2009: Snowfall. J. Atmos. Oceanic Technol., 33, 857–871, doi: 10.1175/JTECH-D-15-0027.1.	6	2016	r		J. Atmos. Oceanic Tech.
	12	DeGaetano, A., B. Belcher, and W. Noon, 2015: Temporal and Spatial Interpolation of the Standardized Precipitation Index for Computational Efficiency in the Dynamic Drought Index Tool. J. Appl. Meteor. Climatol.doi:10.1175/JAMC-D-14-0088.1	3	2015	r		J. Appl. Meteor.
	13	Durkee, Joshua D., Lee Campbell, Kyle Berry, Dustin Jordan, Gregory Goodrich, Rezaul Mahmood, and Stuart Foster. "A Synoptic Perspective of the Record 1-2 May 2010 Mid-South Heavy Precipitation Event." Bulletin of the American Meteorological Society 93, no. 5 (2012): 611-620.	7	2012	r	40	Bulletin of the American Meteorological Society
	14	Fang, Tianfang Bernie, and Yongmei Lu. "Personal real-time air pollution exposure assessment methods promoted by information technological advances." Annals of GIS 18, no. 4 (2012): 279-288.	2	2012	r		Annals of GIS
	15	Grant, Nicholas, and Laurel Saito. "Linking wildlife, water, and climate." Bulletin of the American Meteorological Society (2013).	2	2013	r	40
	16	Hopper Jr, Larry J., and Courtney Schumacher. "Modeled and Observed Variations in Storm Divergence and Stratiform Rain Production in Southeastern Texas." Journal of the Atmospheric Sciences 69, no. 4 (2012): 1159-1181.	2	2012	r	41	Journal of the Atmospheric Sciences
	17	Jian Zhang, Youcun Qi, Carrie Langston, Brian Kaney, and Kenneth Howard, 2014: A Real-Time Algorithm for Merging Radar QPEs with Rain Gauge Observations and Orographic Precipitation Climatology. Journal of Hydrometeorology, 15, 1794–1809.	4	2014	r		Journal of Hydrometeorology
	18	Kelleners, T. J., and A. K. Verma. "Modeling Carbon Dioxide Production and Transport in a Mixed-Grass Rangeland Soil." Vadose Zone Journal 11, no. 3 (2012).	2	2012	r		Vadose Zone Journal
	19	Kelly, G. M., B. F. Taubman, L. B. Perry, J. P. Sherman, P. T. Soulé, and P. J. Sheridan. "Relationships between aerosols and precipitation in the southern Appalachian Mountains." International Journal of Climatology (2012).	6	2012	r		International Journal of Climatology
	20	Lane, John E., Nolan J. Doesken, Takis C. Kasparis, and David W. Sharp. "Analysis of the March 30, 2011 Hail Event at Shuttle Launch Pad 39A." (2012).		2012	r	99
	21	Mattingly, K.S., Lynne Seymour and Paul W. Miller, 2017. Estimates of Extreme Precipitation Frequency Derived from Spatially Dense Rain Gauge Observations: A Case Study of Two Urban Areas in the Colorado Front Range Region. Annals of the American Association of Geographers, Vol. 107, Iss. 6, 2017.	3	2017	r		Ann. Amer. Assoc. Geographers
	22	Millar, Susan W.S., 2016: Plowing Paradise: Snow Clearing and Urban Solar Radiation Absorption. Physical Geography, Volume 38, pp. 197-209.	1	2016	r		Physical Geography
	23	Nicholas Grant, Laurel Saito, Mark Weltz, Mark Walker, Christopher Daly, Kelley Stewart, and Christo Morris, 2013: Instrumenting Wildlife Water Developments to Collect Hydrometeorological Data in Remote Western U.S. Catchments. J. Atmos. Oceanic Technol., 30, 1161–1170.	7	2013	r		J. Atmos. Oceanic Technol.,
	24	Schwartz, Craig S., 2014: Reproducing the September 2013 Record-Breaking Rainfall over the Colorado Front Range with High-Resolution WRF Forecasts; Weather and Forecasting, Vol. 29, Issue 2, April, 2014, pp. 393-402	1	2014	r		Weather and Forecasting,
	25	Sharma, Suresh, Sabahattin Isik, Puneet Srivastava, and Latif Kalin. "Deriving Spatially-Distributed Precipitation Data Using the Artificial Neural Network and Multi-Linear Regression Models." Journal of Hydrologic Engineering(2012).	4	2012	r		Journal of Hydrologic Engineering
	26	Shepherd, Marshall, T. L. Mote, John Dowd, Mike Roden, Pamela Knox, Steven C. McCutcheon, and Steven E. Nelson. "An overview of synoptic and mesoscale factors contributing to the disastrous Atlanta flood of 2009." Bulletin of the American Meteorological Society 92, no. 7 (2011): 861-870	7	2011	r	40	Bulletin of the American Meteorological Society
	27	Smith, B. K., J. A. Smith, M. L. Baeck, and A. J. Miller (2015), Exploring storage and runoff generation processes for urban flooding through a physically based watershed model, Water Resour. Res., 51, doi:10.1002/2014WR016085.	4	2015	r		Water Resour. Res.
	28	Sueltenfuss, Jeremy P., David J. Cooper, Richard L. Knight, and Reagan M. Waskom. "The Creation and Maintenance of Wetland Ecosystems from Irrigation Canal and Reservoir Seepage in a Semi-Arid Landscape." Wetlands (2013): 1-12.	4	2013	r		Wetlands
	29	Sugg, J. W., Perry, L. B., Hall, D. K., Riggs, G. A. and Badurek, C. A., 2014, Satellite Perspectives on the Spatial Patterns of New Snowfall in the Southern Appalachian Mountains. Hydrol. Process., 28: 4602–4613. doi: 10.1002/hyp.10196	5	2014	r		Hydrol. Process.
	30	Suriano Z.J., Leathers D.J., 2017. Synoptically classified lake-effect snowfall trends to the lee of Lakes Erie and Ontario. Clim Res 74:1-13. https://doi.org/10.3354/cr01480.	2	2017	r		Climate Research
	31	Wolfe, Jonathan P., and Jefferson R. Snider. "A Relationship between Reflectivity and Snow Rate for a High-Altitude S-Band Radar." Journal of Applied Meteorology and Climatology 51, no. 6 (2012): 1111-1128.	2	2012	r		Journal of Applied Meteorology and Climatology
		National Phenology Network
	1	1. Title Climatic controls of the spatial patterns of vegetation phenology in mid-latitude grasslands of the Northern Hemisphere Authors: S. Ren; X. Chen; W. Lang; M. SchwartzCategory: Uses the USA-NPN Contemporary or Legacy Data Source: American Geophysical Union Year: In Press		2018	b
	2	2. Title Drought timing and local climate determine the sensitivity of eastern temperate forests to drought Authors: L. D'Orangeville; J. Maxwell; D. Kneeshaw; N. Pederson; L. Duchesne; T. Logan; D. Houle; D. Arseneault; C.M. Beier; D.A. Bishop; D. Druckenbrod; S. Fraver; F. Girard; J. Halman; C. Hansen; J.L. Hart; H. Hartmann; M. Kaye; D. Leblanc; S. Manzoni; R. Ouimet; S. Rayback; C.R. Rollinso…		2018	r		Global Change Biology
	3	3. Title Digitization protocol for scoring reproductive phenology from herbarium specimens of seed plants Authors: J.M. Yost; P.W. Sweeney; E. Gilbert; G. Nelson; R. Guralnick; A.S. Gallinat; E.R. Ellwood; N. Rossington; C.G. Willis; S.D. Blum; R.L. Walls; E.M. Haston; M.W. Denslow; C.M. Zohner; A.B. Morris; B.J. Stucky; J.R. Carter; D.G. Baxter; K. Bolmgren; E.G. Denny; E. Dean; K.D. Pearson; C.…		2018	r	book	Applications in Plant Science
	4	4. Title Scaling up spring phenology derived from remote sensing images Authors: D. Peng; C. Wu; X. Zhang; L. Yu; A.R. Huete; F. Wang; S. Luo; X. Liu; H. Zhang Category: Uses the USA-NPN Contemporary or Legacy Data Source: Agricultural and Forest Meteorology Year: 2018		2018	r		Agricultural and Forest Meteorology
	5	5. Title How training citizen scientists affects the accuracy and precision of phenological dataAuthors: R.E. Feldman; I. Žemaitė; A.J. Miller-Rushing Category: Describes or Uses the USA-NPN Program and Collaborations Source: International Journal of Biometeorology Year: 2018		2018	r		International Journal of Biometeorology
	6	6. Title Spring onset predictability in the North American Multi‐Model Ensemble Authors: C.M. Carrillo; T.R. Ault; D.S. Wilks Category: Uses the USA-NPN Contemporary or Legacy DataSource: Journal od Geophysical Research - Atmospheres Year: 2018		2018	r		JGR
	7	7. Title Development and analysis of spring plant phenology products: 36 years of 1-km grids over the conterminous US Authors: E. Izquierdo-Verdiguier; R. Zurita-Milla; T.R. Ault; M.D. Schwartz Category: Uses the USA-NPN Contemporary or Legacy Data Source: Agricultural and Forest Meteorology Year: 2018		2018	r		Agricultural and Forest Meteorology
	8	8. Title Generation and evaluation of the VIIRS land surface phenology product Authors: X. Zhang; L. Liu; Y. Liu; S. Jayavelu; J. Wang; M. Moon; G.M. Henebry; M.A. Friedl; C.B. SchaafCategory: Uses the USA-NPN Contemporary or Legacy Data Source: Remote Sensing of Environment Year: 2018		2018	r		Remote Sensing of Environment
	9	9. Title Estimating tree phenology from high frequency tree movement data Authors: A. V.Gougherty; S.R. Keller; A. Kruger; C.D. Stylinski; A.J. Elmore; M.C. Fitzpatrick Category: Describes or Uses the USA-NPN Program and Collaborations Source: Agricultural and Forest Meteorology Year: 2018		2018	r		Agricultural and Forest Meteorology
	10	10. Title Overlooked climate parameters best predict flowering onset: assessing phenological models using the elastic net Authors: I.W. Park; S.J. Mazer Category: Uses the USA-NPN Contemporary or Legacy Data Source: Global Change Biology Year: 2018		2018	r		Global Change Biology
	11	11. Title Differential changes in the onset of spring across US National Wildlife Refuges and North American migratory bird flyways Authors: E.K. Waller; T.M. Crimmins; J.J. Walker; E.E. Posthumus; J.F. Weltzin Category: Uses the USA-NPN Contemporary or Legacy Data Source: PLOS One Year: 2018		2018	r	32
	12	12. Title Influence of source and scale of gridded temperature data on modelled spring onset patterns in the conterminous United States Authors: H. Mehdipoor; R. Zurita-Milla; E. Izquierdo-Verdiguier; J.L. Betancourt Category: Uses the USA-NPN Contemporary or Legacy Data Source: International Journal of Climatology Year: 2018		2018	r		Intl. J. Climatology
	13	13. Title An integrated phenology modelling framework in R Authors: K. Hufkens; D. Basler; T. Milliman; E.K. Melaas; A.D. Richardson Category: Describes or Uses the USA-NPN Program and Collaborations Source: Methods in Ecology & Evolution Year: 2018		2018	r		Methods in Ecology and Evolution
	14	14. Title The primacy of bears as seed dispersers in salmon-bearing ecosystems Authors: L.E.F. Harrer; T. Levi Category: Describes or Uses the USA-NPN Program and CollaborationsSource: Ecosphere Year: 2018		2018	r	28
	15	15. Title Species-specific spring and autumn leaf phenology captured by time-lapse digital cameras Authors: Y. Xie; D.L. Civco; J.A. Silander Category: Uses the USA-NPN Contemporary or Legacy Data Source: Ecosphere Year: 2018		2018	r	28
	16	1. Title Intercomparison and evaluation of spring phenology products using National Phenology Network and AmeriFlux observations in the contiguous United States Authors: D. Peng; X. Zhang; C. Wu; W. Huang; A. Gonsamo; A.R. Huete; K. Didan; B. Tan; X. Liu; B. Zhang Category: Uses the USA-NPN Contemporary or Legacy Data Source: Agricultural and Forest Meteorology Year: 2017		2017	r		Agricultural and Forest Meteorology
	17	2. Title USA National Phenology Network’s volunteer-contributed observations yield predictive models of phenological transitions Authors: T.M. Crimmins; M.A. Crimmins; K.L. Gerst; A.H. Rosemartin; J.F. Weltzin Category: Uses the USA-NPN Contemporary or Legacy Data Source: PLOS One Year: 2017		2017	r	32
	18	3. Title Small-scale variability in a mosaic tropical rainforest influences habitat use of long-tailed macaques Authors: J.Chih Mun Sha; S.Chin Chua; P.Ting Chew; H. Ibrahim; H.Keong Lua; T.Kwan Fung; P. Zhang Category: Describes or Uses the USA-NPN Program and Collaborations Source: Springer Japan - Primates Year: 2017		2017	r		Primates
	19	4. Title Phenocams Bridge the Gap between Field and Satellite Observations in an Arid Grassland Ecosystem Authors: D.M. Browning; J.W. Karl; D. Morin; A.D. Richardson; C.E. Tweedie Category: Describes or Uses the USA-NPN Program and Collaborations Source: Remote Sensing Year: 2017		2017	r		Remote Sensing
	20	5. Title Predicting the patterns of change in spring onset and false springs in China during the twenty-first century Authors: L. Zhu; J. Meng; F. Li; N. You Category: Uses the USA-NPN Contemporary or Legacy Data Source: International Journal of Biometeorology Year: 2017		2017	r		International Journal of Biometeorology
	21	6. Title Northern Hemisphere Jet Stream Position Indices as Diagnostic Tools for Climate and Ecosystem Dynamics Authors: S. Belmecheri; F. Babst; A.R. Hudson; J. Betancourt; V. TrouetCategory: Uses the USA-NPN Contemporary or Legacy Data Source: Earth Interactions Year: 2017		2017	r		Earth Interactions
	22	7. Title NDVI derived from near-infrared-enabled digital cameras: Applicability across different plant functional types Authors: G. Filippa; E. Cremonese; M. Migliavacca; M. Galvagno; O. Sonnentag; E. Humphreys; K. Hufkens; Y. Ryu; J. Verfaillie; U.Morra di Cella; A.D. Richardson Category: Uses the USA-NPN Contemporary or Legacy Data Source: Agricultural and Forest Meteorology Year: 2017		2017	r		Agricultural and Forest Meteorology
	23	8. Title A Sourcebook of Methods and Procedures for Monitoring Essential Biodiversity Variables in Tropical Forests with Remote Sensing Authors: G.O.F.C. -GOLD; G.E.O. BON.Category: Describes or Uses the USA-NPN Program and Collaborations Source: GOFC-GOLDYear: 2017		2017	r	99
	24	9. Title A statistical estimator for determining the limits of contemporary and historic phenology Authors: W.D. Pearse; C.C. Davis; D.W. Inouye; R.B. Primack; J. Davies Category: Uses the USA-NPN Contemporary or Legacy Data Source: Nature Ecology & Evolution Year: 2017		2017	r		Nature Ecology and Evolution
	25	10. Title Spring green-up phenology products derived from MODIS NDVI and EVI: Intercomparison, interpretation and validation using National Phenology Network and AmeriFlux observations Authors: D. Peng; C. Wu; C. Li; X. Zhang; Z. Liu; H. Ye; S. Luo; X. Liu; Y. Hu; B. Fang Category: Uses the USA-NPN Contemporary or Legacy Data Source: Ecological Indicators Year: 2017		2017	r		Ecological Indicators
	26	11. Title Signs of the Seasons: A New England Phenology Program Authors: E. Stancioff; B. Bisson; S. Randall; J. Muhlin; C. McDonough; S. Gallo Category: Describes or Uses the USA-NPN Program and Collaborations Source: Maine Policy Review Year: 2017		2017	r		Maine Policy Review
	27	12. Title Phenological responsiveness to climate differs among four species of Quercus in North America Authors: K.A. Gerst; N.L. Rossington; S.J. Mazer Category: Uses the USA-NPN Contemporary or Legacy Data Source: Journal of Ecology Year: 2017		2017	r		J. Ecology
	28	13. Title Reproductive ecology of a parasitic plant differs by host species: vector interactions and the maintenance of host races Authors: K.M. Yule; J.L. Bronstein Category: Uses the USA-NPN Contemporary or Legacy Data Source: Oecologia Year: 2017		2017	r		Oecologia
	29	14. Title Exploring Vegetation Phenology At Continental Scales : Linking Temperature-Based Indices And Land Surface Phenological Metrics Authors: R. Zurita-Milla; R. Goncalves; E. Izquierdo-Verdiguier; F.O. Ostermann; P. Soille; P.G. Marchetti Category: Uses the USA-NPN Contemporary or Legacy Data Source: Proceedings of the 2017 conference on big data from space (BiDS '17), 28-30 November 2017, T…		2017	c
	30	15. Title Citizen science can improve conservation science, natural resource management, and environmental protection Authors: D.C. McKinley; A.J. Miller-Rushing; H.L. Ballard; R. Bonney; H. Brown; D.M. Evans; R.A. French; T.B. Phillips; S.F. Ryan; L.A. Shanley; J.L. Shirk; K.F. Stepenuck; J.F. Weltzin; A. Wiggins; O.D. Boyle; R.D. Briggs; S.F. Chapin; D.A. Hewitt; P.W. Preuss; M.A. Soukup Catego…		2017	r		Biological Conservation
	31	1. Title Connecting the dots: Stopover strategies of an intercontinental migratory songbird in the context of the annual cycle Authors: K.L. Paxton; F.R. Moore Category: Uses the USA-NPN Contemporary or Legacy Data Source: Ecology and Evolution Year: 2017		2017	r		Ecology and Evolution
	32	2. Title Seasonal Variation in the NDVI–Species Richness Relationship in a Prairie Grassland Experiment (Cedar Creek) Authors: R. Wang; J.A. Gamon; R.A. Montgomery; P.A. Townsend; A.I. Zygielbaum; K. Bitan; D. Tilman; J. Cavender-Bares Category: Describes or Uses the USA-NPN Program and Collaborations Source: Remote Sensing Year: 2016		2016	r		Remote Sensing
	33	3. Title Novel measures of continental-scale avian migration phenology related to proximate environmental cues Authors: J.F. Kelly; K.G. Horton; P.M. Stepanian; K.M. de Buers; T. Fagin; E.S. Bridge; P.B. Chilson Category: Uses the USA-NPN Contemporary or Legacy Data Source: Ecosphere Year: 2016		2016	r	28
	34	4. Title Vegetation baseline phenology from kilometric global LAI satellite products Authors: A. Verger; I. Filella; F. Baret; J. Peñuelas Category: Uses the USA-NPN Contemporary or Legacy Data Source: Remote Sensing of Environment Year: 2016		2016	r		Remote Sensing of Environment
	35	5. Title A novel analysis of spring phenological patterns over Europe based on co-clusteringAuthors: X. Wu; R. Zurita-Milla; M.J. Kraak Category: Uses the USA-NPN Contemporary or Legacy Data Source: Year: 2016		2016	r		Journal of Geophysical Resources Biogeosciences
	36	6. Title Synergistic Use of Citizen Science and Remote Sensing for Continental-Scale Measurements of Forest Tree Phenology Authors: A.J. Elmore; C.D. Stylinski; K. PradhanCategory: Uses the USA-NPN Contemporary or Legacy Data Source: Year: 2016		2016	r		Remote Sensing
	37	7. Title The plant phenology monitoring design for The National Ecological Observatory Network Authors: S.C. Elmendorf; K.D. Jones; B.I. Cook; J.M. Diez; C.A.F. Enquist; R.A. Hufft; M.O. Jones; S.J. Mazer; A.J. Miller-Rushing; D.J.P. Moore; M.D. Schwartz; J.F. WeltzinCategory: Describes or Uses the USA-NPN Program and Collaborations Source: Year: 2016		2016	r	28
	38	8. Title Identifying anomalously early spring onsets in the CESM large ensemble projectAuthors: Z. Labe; T. Ault; R. Zurita-Milla Category: Uses the USA-NPN Contemporary or Legacy Data Source: Year: 2016		2016	r		Climate Dynamics
	39	9. Title Mapping Presence and Predicting Phenological Status of Invasive Buffelgrass in Southern Arizona Using MODIS, Climate and Citizen Science Observation Data Authors: C.S.A. Wallace; J.J. Walker; S.M. Skirvin; C. Patrick-Birdwell; J.F. Weltzin; H. RaichleCategory: Uses the USA-NPN Contemporary or Legacy Data Source: Remote Sensing Year: 2016		2016	r		Remote Sensing
	40	10. Title Climate change is advancing spring onset across the U.S. national park system Authors: W.B. Monahan; A. Rosemartin; K.L. Gerst; N.A. Fisichelli; T. Ault; M.D. Schwartz; J.E. Gross; J.F. Weltzin Category: Uses the USA-NPN Contemporary or Legacy Data Source: Year: 2016		2016	r	28
	41	11. Title Timing the bloom season: a novel approach to evaluating reproductive phenology across distinct regional flora Authors: I.W. Park Category: Uses the USA-NPN Contemporary or Legacy Data Source: Landscape Ecology Year: 2016		2016	r		Landscape Ecology
	42	12. Title Leaf onset in the northern hemisphere triggered by daytime temperature Authors: shilong Piao; J. Tan; A. Chen; Y.H. Fu; P. Ciais; Q. Liu; I.A. Janssens; S. Vicca; Z. Zeng; S.J. Jeong; Y. Li; R.B. Myneni; S. Peng; M. Shen; J. Peñuelas Category: Uses the USA-NPN Contemporary or Legacy Data Source: Nature Communications Year: 2015		2015	r		Nature Communications
	43	13. Title Dynamically downscaling predictions for deciduous tree leaf emergence in California under current and future climate Authors: D. Medvigy; S.Hee Kim; J. Kim; M.C. KafatosCategory: Uses the USA-NPN Contemporary or Legacy Data Source: International Journal of Biometeorology Year: 2015		2015	r		nternational Journal of Biometeorology
	44	14. Title Probing the past 30 year phenology trend of US deciduous forests Authors: X. Yue; N. Unger; T.F. Keenan; X. Zhang; C.S. Vogel Category: Uses the USA-NPN Contemporary or Legacy Data Source: Biogeosciences Year: 2015		2015	r		Biogeosciences
	45	15. Title Species-specific phenological responses to winter temperature and precipitation in a water-limited ecosystem Authors: S.J. Mazer; K.L. Gerst; E.R. Matthews; A. EvendenCategory: Uses the USA-NPN Contemporary or Legacy Data Source: Ecosphere Year: 2015		2015	r	28
	46	1. Title Trends and natural variability of spring onset in the coterminous United States as evaluated by a new gridded dataset of spring indices Authors: T. Ault; M.D. Schwartz; R.Raul Zurita-Milla; J.F. Weltzin; J.L. Betancourt Category: Uses the USA-NPN Contemporary or Legacy Data Source: Year: 2015		2015	r
	47	2. Title A Matlab toolbox for calculating spring indices from daily meteorological dataAuthors: T. Ault; R. Zurita-Milla; M.D. Schwartz Category: Uses the USA-NPN Contemporary or Legacy Data Source: Year: 2015		2015	r		Computers and Geosciences
	48	3. Title Lilac and honeysuckle phenology data 1956-2014 Authors: A.H. Rosemartin; E.G. Denny; J.F. Weltzin; L. Marsh; B.E. Wilson; H. Mehdipoor; R. Zurita-Milla; M.D. SchwartzCategory: Uses the USA-NPN Contemporary or Legacy Data Source: Year: 2015		2015	r		Nature Scientific Data
	49	4. Title Investing in Citizen Science Can Improve Natural Resource Management and Environmental Protection Authors: D.C. McKinley; A.J. Miller-Rushing; H.L. Ballard; R.E. Bonney; H. Brown; D.M. Evans; R.A. French; J.K. Parrish; T.B. Phillips; S.F. Ryan; L.A. Shanley; J.L. Shirk; K.F. Stepenuck; J.F. Weltzin; A. .Wiggins; O.D. Boyle; R.D. Briggs; S.F. Chapin; D.A. Hewitt; P.W. Preuss; M.A. Soukup …		2015	r		Issues in Ecology
	50	5. Title Estimating the onset of spring from a complex phenology database: Trade-offs across geographic scales Authors: K.A. Gerst; J. Kellerman; C. Enquist; A.H. Rosemartin; E.G. DennyCategory: Uses the USA-NPN Contemporary or Legacy Data Source: Year: 2015		2015	r		Journal of Biometeorology
	51	6. Title Morphological and Physiological Phenology of Pinus longaeva in the White Mountains of California Authors: C. Hallman; H. Arnott Category: Describes or Uses the USA-NPN Program and Collaborations Source: Tree Ring Research Year: 2015		2015	r		Tree Ring Research
	52	7. Title Drawing on Place and Culture for Climate Change Education in Native CommunitiesAuthors: A.L. Kern; G.H. Roehrig; D. Bhattacharya; J.Y. Wang; F.A. Finley; B.J. Reynolds; Y. Nam; M.P. Mueller; D.J. Tippins Category: Describes or Uses the USA-NPN Program and Collaborations Source: EcoJustice, Citizen Science and Youth Activism, Environmental Discourses in Science Education Year: 2015		2015	b
	53	8. Title Upscaling CO2 fluxes using leaf, soil and chamber measurements across successional growth stages in a sagebrush steppe ecosystem Authors: M.B. Cleary; K.J. Naithani; B.E. Ewers; E. Pendall Category: Uses the USA-NPN Contemporary or Legacy Data Source: Journal of Arid Environments Year: 2015		2015	r		J. Arid Environments
	54	9. Title Early season root production in relation to leaf production among six diverse temperate tree species Authors: M.L. McCormack; K.P. Gaines; M. Pastore; D.M. EissenstatCategory: Uses the USA-NPN Contemporary or Legacy Data Source: Year: 2015		2015	r
	55	10. Title Review of the USA National Phenology Network Authors: P.D. Glynn; T. OwenCategory: Describes or Uses the USA-NPN Program and Collaborations Source: USGS Year: 2015		2015	r	99
	56	11. Title Increased heat requirement for leaf flushing in temperate woody species over 1980-2012: effects of chilling, precipitation and insolation Authors: Y. Fu; S. Piao; Y. Vitasse; H. Zhao; H.J. De Boeck; Q. Liu; U. Weber; H. Hanninen; I.A. Janssens Category: Uses the USA-NPN Contemporary or Legacy Data Source: Global Change Biology Year: 2015		2015	r		Global Change Biology
	57	12. Title Spring plant phenology and false springs in the conterminous US during the 21st century Authors: A.J. Allstadt; S.J. Vavrus; P.J. Heglund; A.M. Pidgeon; W.E. Thogmartin; V.C. Radeloff Category: Uses the USA-NPN Contemporary or Legacy Data Source: Environmental Research Letters Year: 2015		2015	r		Env. Res. Letters
	58	13. Title Phenological Synchrony and Bird Migration: Changing Climate and Seasonal Resources in North America Authors: E.M. Wood; J.L. Kellermann Category: Uses the USA-NPN Contemporary or Legacy Data Source: Studies in Avian Biology Year: 2015		2015	r		Studies Avian Biol.
	59	14. Title Multi-scale modeling of spring phenology across Deciduous Forests in the Eastern United States Authors: E.K. Melaas; M.A. Friedl; A.D. Richardson Category: Uses the USA-NPN Contemporary or Legacy Data Source: Global Change Biology Year: 2015		2015	r		Global Change Biology
	60	15. Title Emerging technological and cultural shifts advancing drylands research and management Authors: D.M. Browning; A. Rango; J.W. Karl; C.M. Laney; E.R. Vivoni; C.E. Tweedie Category: Describes or Uses the USA-NPN Program and Collaborations Source: Frontiers in Ecology and the Environment Year: 2015		2015	r		Frontiers in Ecology and the Environment
	61	1. Title Developing a Workflow to Identify Inconsistencies in Volunteered Geographic Information: A Phenological Case Study Authors: H. Mehdipoor; R. Zurita-Milla; A. Rosemartin; K.L. Gerst; J.F. Weltzin Category: Uses the USA-NPN Contemporary or Legacy Data Source: PLOS One Year: 2015		2015	r	32
	62	2. Title A Bird’s-Eye View of the USA National Phenology Network, an Off-the-Shelf Monitoring Program Authors: J.L. Kellermann; C.A.F. Enquist; D.L. Humple; N.E. Seavy; A. Rosemartin; R.L. Cormier; L.A. Barnett Category: Describes or Uses the USA-NPN Program and Collaborations Source: Phenological Synchrony and Bird Migration: Changing Climate and Seasonal Resources in North America Year: 2015		2015	b
	63	3. Title Flowering and fruiting phenology, and physico-chemical characteristics of 2-year-old plants of six species of Opuntia from eight regions of Morocco Authors: K. Youssefel; M. Mouaadamine; M. Achraf; N. Boubker; M. Elhoussinee Category: Describes or Uses the USA-NPN Program and Collaborations Source: Journal of Horticultural Science & BiotechnologyYear: 2015		2015	r		Journal of Horticultural Science & Biotechnology
	64	4. Title Organizing Phenological Data Resources to Inform Natural Resource ConservationAuthors: A.H. Rosemartin; T.M. Crimmins; C. Enquist; K.L. Gerst; J.L. Kellerman; E.E. Posthumus; J.F. Weltzin; E.G. Denny; P. Guertin; L.R. Marsh Category: Uses the USA-NPN Contemporary or Legacy Data Source: Biological Conservation Year: 2014		2014	r		Biological Conservation
	65	5. Title Assessing accuracy in volunteer-based plant phenology monitoring Authors: K.K. Fuccillo; T.M. Crimmins; C.E. deRivera; T.S. Elder Category: Uses the USA-NPN Contemporary or Legacy Data Source: International Journal of Biometeorology Year: 2014		2014	r		International Journal of Biometeorology
	66	6. Title Targeted campaign increases activity among participants in Nature’s Notebook, a citizen science project. Authors: T.M. Crimmins; J.F. Weltzin; A. Rosemartin; E.M. Surina; L.R. Marsh; E.G. Denny Category: Uses the USA-NPN Contemporary or Legacy Data Source: Year: 2014		2014	r		Natural Sciences Education
	67	7. Title Natural Resource Report - California Phenology Project (CPP) plant phenological monitoring protocol: Version 1 Authors: E.R. Matthews; K.L. Gerst; S.J. Mazer; C. Brigham; A. Evenden; A. Forrestel; B. Haggerty; S. Haultain; J. Hoines; S. Samuels; F. Villalba Category: Describes or Uses the USA-NPN Program and Collaborations Source: Natural Resource Report Year: 2014		2014	r	99
	68	8. Title Phenology predicts the native and invasive range limits of common ragweed Authors: D.S. Chapman; T. Haynes; S. Beal; F. Essl; amesM. Bullock Category: Uses the USA-NPN Contemporary or Legacy Data Source: Global Change Biology Year: 2014		2014	r		Global Change Biology
	69	9. Title Observed changes in false springs over the contiguous United States Authors: A.G. Peterson; J.T. Abatzoglou Category: Uses the USA-NPN Contemporary or Legacy DataSource: Geophysical Research Letters Year: 2014		2014	r		GRL
	70	10. Title Macroscale prediction of autumn leaf coloration throughout the continental United States Authors: S.J. Jeong; D. Medvigy Category: Uses the USA-NPN Contemporary or Legacy Data Source: Year: 2014		2014	r		Global Ecology and Biogeography
	71	11. Title Phenology: Using Phenology as a tool for Education, Research, and Understanding Environmental Change Authors: P.L. Warren; L.A. Barnett Category: Describes or Uses the USA-NPN Program and Collaborations Source: Year: 2014		2014	r	99
	72	12. Title Standardized phenology monitoring methods to track plant and animal activity for science and resource management applications Authors: E.G. Denny; K.L. Gerst; A.J. Miller-Rushing; G.L. Tierney; T.M. Crimmins; C. Enquist; P. Guertin; A.H. Rosemartin; M.D. Schwartz; K.A. Thomas; J.F. Weltzin Category: Describes or Uses the USA-NPN Program and Collaborations Source: International Journal o…		2014	r		International Journal of Biometeorology
	73	13. Title Variability Common to First Leaf Dates and Snowpack in the Western Conterminous United States Authors: G.J. McCabe; J.L. Betancourt; G.T. Pederson; M. Schwartz Category: Uses the USA-NPN Contemporary or Legacy Data Source: American Meteorological SocietyYear: 2013		2013	r		American Meteorological Society
	74	14. Title Nature's Notebook and Extension: Engaging Citizen-Scientists and 4-H Youth to Observe a Changing Environment Authors: E.E. Posthumus; L.A. Barnett; T.M. Crimmins; G.R. Kish; W. Sheftall; E. Stancioff; P. Warren Category: Describes or Uses the USA-NPN Program and Collaborations Source: Journal of Extension Year: 2013		2013	r		Journal of Extension
	75	15. Title Flight of the Pollinators: Plant phenology from a pollinator's perspective Authors: B. Haggerty; A. Hove; S.J. Mazer; L. Barnett Category: Describes or Uses the USA-NPN Program and Collaborations Source: Citizen Science: 15 Lessons that bring biology to life Year: 2013		2013	b
	76	1. Title Effects of seasonal variation of photosynthetic capacity on the carbon fluxes of a temperate deciduous forest Authors: D. Medvigy; S.J. Jeong; K.L. Clark; N.S. Skowronski; K.V.R. Schäfer Category: Uses the USA-NPN Contemporary or Legacy Data Source: Journal of Geophysical Research: Biogeosciences Year: 2013		2013	r		JGR
	77	2. Title California Phenology Project: Report on pilot phase activities, 2010-2013 Authors: E.R. Matthews; K.L. Gerst; S.J. Mazer; C. Bingham; A. Evenden; A. Forrestel; B. Haggerty; S. Haultain; J. Hoines; S. Samuels; F. Villalba Category: Describes or Uses the USA-NPN Program and Collaborations Source: Natural Resource Report Year: 2013		2013	r	99
	78	3. Title The California Phenology Project: Tracking Plant Responses to Climate ChangeAuthors: B.P. Haggerty; E.R. Matthews; K.L. Gerst; A.G. Evenden; S.J. Mazer Category: Describes or Uses the USA-NPN Program and Collaborations Source: Year: 2013		2013	r		BioOne, Madroño
	79	4. Title The False Spring of 2012, Earliest in North American Record Authors: T.R. Ault; G.M. Henebry; K.M. de Beurs; M.D. Schwartz; J.L. Betancourt; D. Moore Category: Uses the USA-NPN Contemporary or Legacy Data Source: EOS Year: 2013		2013	r	3
	80	5. Title Flight of the pollinators: A repeatable hands-on exploration of plant phenology from a pollinator's perspective Authors: B. Haggerty; A. Hove; S.J. Mazer; L. Barnett Category: Describes or Uses the USA-NPN Program and Collaborations Source: Cornell Lab of Ornithology Year: 2013		2013	b
	81	6. Title Testing a growth efficiency hypothesis with continental-scale phenological variations of common and cloned plants Authors: L. Liang; M. Schwartz Category: Uses the USA-NPN Contemporary or Legacy Data Source: International Journal of Biometeorology Year: 2013		2013	r		International Journal of Biometeorology
	82	7. Title Phenology monitoring protocol: Northeast Temperate Network Authors: G. Tierney; B. Mitchell; A. Miller-Rushing; J. Katz; E. Denny; C. Brauer; T. Donovan; A.D. Richardson; M. Toomey; A. Kozlowski; J. Weltzin; K. Gerst; E. Sharron; O. Sonnentag; F. DieffenbachCategory: Describes or Uses the USA-NPN Program and Collaborations Source: National Park Service Year: 2013		2013	r		National Park Service
	83	8. Title Predicting changes in temperate forest budburst using continental-scale observations and models Authors: S.J. Jeong; D. Medvigy; E. Shevliakova; S. Malyshev Category: Uses the USA-NPN Contemporary or Legacy Data Source: Geophysical Research Letters Year: 2013		2013	r		GRL
	84	9. Title Changes in the structure and function of northern Alaskan ecosystems when considering variable leaf-out times across groupings of species in a dynamic vegetation model Authors: E.S. Euskirchen; T.B. Carman; A.D. McGuire Category: Uses the USA-NPN Contemporary or Legacy Data Source: Global Change Biology Year: 2013		2013	r		Global Change Biology
	85	10. Title Assessing the changing flowering date of the common lilac in North America: a random coefficient model approach Authors: C. Brundson; L. Comber Category: Uses the USA-NPN Contemporary or Legacy Data Source: GeoInformatica Year: 2012		2012	r		GeoInformatica
	86	11. Title From Caprio’s Lilacs to the USA National Phenology Network Authors: M.D. Schwartz; J.L. Betancourt; J.F. Weltzin Category: Describes or Uses the USA-NPN Program and Collaborations Source: Frontiers in Ecology and the Environment Year: 2012		2012	r		Frontiers in Ecology and the Environment
	87	12. Title Identifying and prioritizing phenological data products and tools Authors: C. Enquist; A. Rosemartin; M.D. Schwartz Category: Describes or Uses the USA-NPN Program and Collaborations Source: Eos Meeting Reports Year: 2012		2012	r	3
	88	13. Title Influences of the El Niño Southern Oscillation and the Pacific Decadal Oscillation on the timing of the North American spring Authors: J.G. McCabe; T.R. Ault; B.I. Cook; J.L. Bentancourt; M.D. Schwartz Category: Uses the USA-NPN Contemporary or Legacy DataSource: International Journal of Climatology Year: 2011		2011	r		J. Climatology
	89	14. Title Phenology for Science, Resource Management, Decision Making, and EducationAuthors: V.P. Nolan; J.F. Weltzin Category: Describes or Uses the USA-NPN Program and Collaborations Source: Year: 2011		2011	r	3
	90	15. Title Surface phenology and satellite sensor-derived onset of greenness: an initial comparison Authors: M.D. Schwartz; B.C. Reed Category: Uses the USA-NPN Contemporary or Legacy Data Source: International Journal of Remote Sensing Year: 2010		2010	r		J. Remote Sensing
	91	1. Title Intercomparing Multiple Measures of the Onset of Spring in Eastern North AmericaAuthors: M.D. Schwartz; J.M. Hanes Category: Uses the USA-NPN Contemporary or Legacy Data Source: International Journal of Climatology Year: 2010		2010	r		International Journal of Climatology
	92	2. Title Intercomparison, Interpretation, and Assessment of Spring Phenology in North America Estimated from Remote Sensing for 1982 to 2006 Authors: M.A. White; K.M. Beurs; K. Didan; D.W. Inouye; A.D. Richardson; O.P. Jensen; J. O’Keefe; G. Zhang; R.R. Nemani; W.J.D. Leeuwen; J.F. Brown; A. Wit; M. Schaepman; X. Lin; M. Dettinger; A. Bailey; J. Kimball; M.D. Schwartz; D.D. Baldocchi; J.T. Lee; W…		2009	r		Global Change Biology
	93	3. Title Continental-scale phenology: warming and chilling Authors: M.D. Schwartz; J.M. Hanes Category: Uses the USA-NPN Contemporary or Legacy Data Source: International Journal of Climatology Year: 2009		2009	r		International Journal of Climatology
	94	4. Title Diverse responses of vegetation phenology to a warming climate Authors: X. Zhang; D. Tarpley; J.T. Sullivan Category: Uses the USA-NPN Contemporary or Legacy Data Source: Geophysical Research Letters Year: 2007		2007	r		GRL
	95	5. Title On the use of the Advanced Very High Resolution Radiometer for development of prognostic land surface phenology models Authors: N. Kathuroju; M.A. White; J. Symanzik; M.D. Schwartz; J.A. Powell; R.R. Nemani Category: Uses the USA-NPN Contemporary or Legacy Data Source: Year: 2007		2007	r		Ecological Modelling
	96	6. Title Past and Future Changes in Climate and Hydrological Indicators in the U.S. NortheastAuthors: K. Hayhoe; C. Wake; T.G. Huntington; L. Luo; M.D. Schwartz; J. Sheffield; E. Wood; B. Anderson; J. Bradbury; A. DeGaetano; T.J. Troy; D. Wolfe Category: Uses the USA-NPN Contemporary or Legacy Data Source: Year: 2007		2007	r		Climate Dynamics
	97	7. Title Evolving plans for the USA National Phenology Network Authors: J.L. Betancourt; M.D. Schwartz; D.D. Breshears; C.A. Brewer; G. Frazer; J.E. Gross; S.J. Mazer; B.C. Reed; B.E. Wilson Category: Describes or Uses the USA-NPN Program and Collaborations Source: Eos Trans Year: 2007		2007	r	3
	98	8. Title Onset of spring starting earlier across the northern hemisphere Authors: M.D. Schwartz; R. Ahas; A. Aasa Category: Uses the USA-NPN Contemporary or Legacy DataSource: Global Change Biology Year: 2006		2006	r		Global Change Biology
	99	9. Title Extending the record of photosynthetic activity in the eastern United States into the presatellite period using surface diurnal temperature range Authors: C. Bonfils; A. Angert; C.C. Henning; S. Biraud; S.C. Doney; I. Fung Category: Uses the USA-NPN Contemporary or Legacy Data Source: Geophysical Research Letters Year: 2005		2005	r		GRL
	100	10. Title Implementing a U.S. National Phenology NetworK Authors: J.L. Betancourt; M.D. Schwartz; D.D. Breshears; D.R. Cayan; M.D. Dettinger; D.W. Inouye; E. Post; B.C. ReedCategory: Describes or Uses the USA-NPN Program and Collaborations Source: Eos TransYear: 2005		2005	r	3
	101	11. Title Climate change and shifts in spring phenology of three horticultural woody perennials in northeastern USA Authors: D.W. Wolfe; M.D. Schwartz; A.N. Lakso; Y. Otsuki; R.M. Pool; N.J. Shaulis Category: Uses the USA-NPN Contemporary or Legacy Data Source: Climate change and shifts in spring phenology of three horticultural woody perennials in northeastern USA Year: 2004		2004	r		International Journal of Biometeorology
	102	12. Title Examining the onset of spring in Wisconsin Authors: T. Zhao; M.D. Schwartz Category: Uses the USA-NPN Contemporary or Legacy Data Source: 05/2003 Year: 2003		2003	r		Climate Research
	103	13. Title Examining the onset of spring in China Authors: M.D. Schwartz; X. Chen Category: Uses the USA-NPN Contemporary or Legacy Data Source: Climate Research Year: 2002		2002	r		Climate Research
	104	14. Title Changes in the onset of spring in the western United States Authors: D.R. Cayan; S.A. Kammerdiener; M.D. Dettinger; J.M. Caprio; D.H. Peterson Category: Uses the USA-NPN Contemporary or Legacy Data Source: Bulletin of the American Meteorological SocietyYear: 2001		2001	r	4
	105	15. Title Detecting energy-balance modifications at the onset of spring Authors: M.D. Schwartz; T.M. Crawford Category: Uses the USA-NPN Contemporary or Legacy Data Source: Physical Geography Year: 2001		2001	r		Physical Geography
	106	1. Title Changes in North American spring Authors: M.D. Schwartz; B.E. Reiter Category: Uses the USA-NPN Contemporary or Legacy Data Source: International Journal of ClimatologyYear: 2000		2000	r		International Journal of Climatology
	107	2. Title Green-wave phenology Authors: M.D. Schwartz Category: Uses the USA-NPN Contemporary or Legacy Data Source: Nature Year: 1998		1998	r		Nature
	108	3. Title Spring Index Models: An Approach to Connecting Satellite and Surface PhenologyAuthors: M.D. Schwartz Category: Uses the USA-NPN Contemporary or Legacy Data Source: Year: 1997		1997	b
	109	4. Title Examining the spring discontinuity in daily temperature ranges Authors: M.D. Schwartz Category: Uses the USA-NPN Contemporary or Legacy Data Source: Year: 1996		1996	r		Journal of Climate
	110	5. Title Monitoring global change with phenology: the case of the spring green wave Authors: M.D. Schwartz Category: Uses the USA-NPN Contemporary or Legacy Data Source: Year: 1994		1994	r		International Journal of Biometeorology
	111	6. Title Assessing the Onset of Spring: A Climatological Perspective Authors: M.D. SchwartzCategory: Uses the USA-NPN Contemporary or Legacy Data Source: Year: 1993		1993	r		Physical Geography
	112	7. Title Western regional phenological summary of information on honeysuckle and lilac first bloom phase covering the period 1956-1991 Authors: J.M. Caprio Category: Uses the USA-NPN Contemporary or Legacy Data Source: Year: 1993		1993	r	99
	113	8. Title A collection of the annual reports to cooperators of the phenological survey in the western region of the United States and related phenological information for the period 1956–1992 Authors: J.M. Caprio Category: Uses the USA-NPN Contemporary or Legacy DataSource: Montana Agricultural Experiment Station, Bozeman, MT Year: 1993		1993	r		Montana Agricultural Experiment Station Bulletin
	114	9. Title Phenology and Springtime Surface Layer Change Authors: M.D. Schwartz Category: Uses the USA-NPN Contemporary or Legacy Data Source: Year: 1992		1992	r		Monthly Weather Review
	115	10. Title Detecting the onset of spring: a possible application of phenological models Authors: M.D. Schwartz Category: Uses the USA-NPN Contemporary or Legacy Data Source: Year: 1990		1990	r		Climate Research
	116	11. Title Spring phenology: Nature's experiment to detect the effect of Authors: M.D. Schwartz; T.R. Karl Category: Uses the USA-NPN Contemporary or Legacy Data Source: Monthly Weather Review Year: 1990		1990	r		Monthly Weather Review
	117	12. Title Synoptic Events and Spring Phenology Authors: M.D. Schwartz; G.A. Marotz Category: Uses the USA-NPN Contemporary or Legacy Data Source: Year: 1988		1988	r		Physical Geography
	118	13. Title An approach to examining regional atmosphere-plant interactions with phenological data Authors: M.D. Schwartz; G.A. Marotz Category: Uses the USA-NPN Contemporary or Legacy Data Source: An approach to examining regional atmosphere-plant interactions with phenological data Year: 1986		1986	r		Journal of Biogeography
	119	14. Title Instructions for phenological observations: lilac and honeysuckle Authors: P.A. Dube; L.P. Perry; M.T. Vittum Category: Uses the USA-NPN Contemporary or Legacy Data Source: Bulletin/Vermont Agricultural Experiment Station (USA) Year: 1984		1984	r		Bulletin/Vermont Agricultural Experiment Station (USA)
	120	15. Title Phenology: an aid to agricultural technology Authors: R.J. Hopp Category: Uses the USA-NPN Contemporary or Legacy Data Source: Vermont Agricultural Experiment Station Bulletin Year: 1978		1978	r		Bulletin/Vermont Agricultural Experiment Station (USA)
	121	1. itle Phenology: An Aid to Agricultural Technology Authors: R.J. Hopp Category: Uses the USA-NPN Contemporary or Legacy Data Source: Year: 1978		1978	r		Bulletin/Vermont Agricultural Experiment Station (USA)
	122	2. Title The importance of soil and air temperature in spring phenoclimatic modellingAuthors: R.P. Hickin; M.T. Vittum Category: Uses the USA-NPN Contemporary or Legacy Data Source: International Journal of Biometeorology Year: 1976		1976	r		International J. Biometeorology
	123	3. Title Modeling Lilac Development Authors: R.J. Hopp Category: Uses the USA-NPN Contemporary or Legacy Data Source: Year: 1976		1976	r		International J. Biometeorology
	124	4. Title Modeling Lilac Development Authors: R.J. Hopp Category: Uses the USA-NPN Contemporary or Legacy Data Source: Year: 1976		1976	r		International J. Biometeorology
	125	5. Title The Solar Thermal Unit Concept in Problems Related to Plant Development and Potential Evapotranspiration Authors: J.M. Caprio Category: Uses the USA-NPN Contemporary or Legacy Data Source: Phenology and Seasonality Modeling, H. Lieth, editor. Year: 1974		1974	b
	126	6. Title Phenology and seasonality modeling Authors: H. Lieth Category: Uses the USA-NPN Contemporary or Legacy Data Source: Year: 1974		1974	r	99
	127	7. Title Plant Phenology in Eastern and Central North America: I. Development of Networks and Preliminary Results Authors: R.J. Hopp; B.O. Blair Category: Uses the USA-NPN Contemporary or Legacy Data Source: Vermont Agricultural Experiment Station Bulletin Year: 1973		1973	r		Bulletin/Vermont Agricultural Experiment Station (USA)
	128	8. Title Plant Phenology in Eastern and Central North America: II. Phenological Observations on Lilac 'Red Rothomagensis' Authors: R.J. Hopp; B.O. Blair; R.P. Hickin Category: Uses the USA-NPN Contemporary or Legacy Data Source: Vermont Agricultural Experiment Station Bulletin Year: 1973		1973	r		Bulletin/Vermont Agricultural Experiment Station (USA)
	129	9. Title Plant phenology in eastern and central North America. I. Development of networks and preliminary results. Vermont Agr. Exp. Sta Authors: R.J. Hopp; B.O. Blair Category: Uses the USA-NPN Contemporary or Legacy Data Source: Bull Year: 1973		1973	r	99
	130	10. Title Plant phenology in eastern and central North America. II. Phenologieal observations in lilac Red Rothomagensis. Vermont Agr. Exp. Sta Authors: R.J. Hopp; B.O. Blair; R.P. HickinCategory: Uses the USA-NPN Contemporary or Legacy Data Source: Bull Year: 1973		1973	r	99
	131	11. Title A Statistical Procedure for Determining the Association between Weather and Non-Measurement Biological Data Authors: J.M. Caprio Category: Uses the USA-NPN Contemporary or Legacy Data Source: Agricultural Meteorology Year: 1966		1966	r		Agricultural Meteorology
	132	12. Title Patterns of plant development in the Western United States Authors: J.M. CaprioCategory: Uses the USA-NPN Contemporary or Legacy Data Source: Montana Agricultural Experiment Station Bulletin Year: 1966		1966	r		Montana Agricultural Experiment Station Bulletin
	133	13. Title Phenology of lilac bloom in Montana Authors: J.M. Caprio Category: Uses the USA-NPN Contemporary or Legacy Data Source: Science Year: 1957		1957	r		Science
		Monarch Larva Monitoring Project
	1	Kasten K, Stenoien C, Caldwell W, Oberhauser KS. Can roadside habitat lead monarchs on a route to recovery?. Journal of Insect Conservation. 2016:1-1.	4	2016	r		J. Insect Conserv.
	2	Lewandowski, E.J. & Oberhauser, K.S. 2016a. Butterfly Citizen Science Projects Support Conservation Activities among their Volunteers. Citizen Science: Theory and Practice, 1(1): 6, pp. 1–8, DOI: http://dx.doi.org/10.5334/cstp.10	2	2016	r		CS: Theory and Practice
	3	Lewandowski, E.J. & Oberhauser, K.S. 2016b. Contributions of citizen scientists and habitat volunteers to monarch butterfly conservation. Human Dimensions of Wildlife. DOI: 10.1080/10871209.2017.1250293.	2	2016	r		Human Dimensions of Wildlife
	4	McCoshum, S., Andreoli, S., Stenoien, C., Oberhauser, K., Baum, K. (2016) Species distribution models for natural enemies of monarch butterfly (Danaus plexippus) larvae and pupae: distribution patterns and implications for conservation. Journal of Insect Conservation. DOI: 10.1007/s10841-016-9856-z	5	2016	r		J. Insect Conserv.
	5	Stenoien, C., Nail, K. R., Zalucki, J. M., Parry, H., Oberhauser, K. S. and Zalucki, M. P. (2016), Monarchs in decline: A collateral landscape level effect of modern agriculture. Insect Science. Accepted Author Manuscript. doi:10.1111/1744-7917.12404	6	2016	r		Insect Science
	6	Anda, A., Oberhauser, K.S. (2015) Invertebrate Natural Enemies and Stage-Specific Mortality Rates of Monarch Eggs and Larvae. Monarchs in a Changing World: Biology and Conservation of an Iconic Insect. 5: 60-70.		2015	c
	7	Nail, K.R., Batalden, R.V., Oberhauser, K.S. (2015) What's Too Hot and What's Too Cold: Lethal and Sublethal Effects of Extreme Temperatures on Developing Monarchs. Monarchs in a Changing World: Biology and Conservation of an Iconic Butterfly. 8: 99-108.		2015	c
	8	Nail, K.R., Stenoien, C., Oberhauser, K.S. (2015) Immature Monarch Survival: Effects of Site Characteristics, Density, and Time. Annals of the Entomological Society of America. 108 (5) 650-690; DOI: http://dx.doi.org/10.1093/aesa/sav047	3	2015	r		Annals of the Ento. Soc. Am.
	9	Oberhauser, K.S., Anderson, M., Anderson, S., Caldwell, W., Anda, A., Hunter, M., Kaiser, M.C., Solensky, M.J. (2015)Lacewings, Wasps, and Flies-Oh My: Insect Enemies Take a Bite out of Monarchs. Monarchs in a Changing World: Biology and Conservation of an Insect Icon. 6: 71-82.		2015	c
	10	Oberhauser, K.S., Ries, L., Altizer, S., Batalden, R.V., Kudell-Ekstrum, J., Garland, M., Howard, E., Jepsen, S., Lovett, J., Monroe, M., Morris, G., Rendon-Salinas, E., RuBino, R.G., Ryan, A., Taylor, O.R., Trevino, R., Villablanca, F.X., Walton, D. Contributions to Monarch Biology and Conservation through Citizen Science. Monarchs in a Changing World: Biology and Conservation of an Iconic Butte…		2015	c
	11	Stenoien, C., Nail, K.R., Oberhauser, K.S. (2015). Habitat Productivity and Temporal Patterns of Monarch Butterfly Egg Densities in the Eastern United States. Annals of the Entomological Society of America, 108 (5) 670-679; DOI: http://dx.doi.org/10.1093/aesa/sav054	3	2015	r		Annals of the Ento. Soc. Am.
	12	Young Isebrand, E., Oberhauser, K.S., Bailey, K.,Charest, S., Hayes, B., Howard, E., Lovett, J., Meyers, S., Mollenhauer, E., Montesinos-Patino, E., Ryan, A., Taylor, O.R., Trevino, R. (2015) Environmental Education and Monarchs: Reaching across Disciplines, Generations, and Nations. Monarchs in Changing World: Biology and Conservation of an Iconic Butterfly. 1: 5-13.		2015	c
	13	Oberhauser, KS. 2012. Tachinid flies and monarch butterflies: Citizen Scientists document parasitism patterns over broad spatial and temporal scales. American Entomologist 58:19-22.	1	2012	r		American Entomologist
	14	Pleasants, J, KS Oberhauser. 2012. Milkweed loss in agricultural fields because of herbicide use: Effect on the monarch butterfly population. Insect Conservation and Diversity. DOI:10.1111/j.1752-4598.2012.00196.x	2	2012	r		Insect Conservation and Diversity
	15	Lindsey E, Mehta M, Dhulipala V, Oberhauser K, Altizer S (2009) Crowding and disease: effects of host density on response to infection in a butterfly-parasite interaction. Ecological Entomology 34: 551–561. doi: 10.1111/j.1365-2311.2009.01107.x	5	2009	r		Ecological Entomology
	16	Kountoupes, D., and K. S. Oberhauser. 2008. Citizen science and youth audiences: Educational outcomes of the Monarch Larva Monitoring Project. Journal of Community Engagement and Scholarship. 1:10-20.	2	2008	r		J. Comm. Engage. Schol.
	17	Oberhauser, K. S. and M. D. Prysby. 2008. Citizen Science: Creating a Research Army for Conservation. American Entomologist 54:97-99.	2	2008	r		American Entomologist
	18	Batalden, R., K.S. Oberhauser, A.T. Peterson. 2007. Ecological niches in breeding generations of Eastern North American monarch butterflies. Environmental Entomology. 36:1365-1373.	3	2007	r		Environmental Entomology
	19	Oberhauser, K. S., I. Gebhard, C. Cameron, S. Oberhauser. 2007. Parasitism of monarch butterflies (Danaus plexippus) by Lespesia archippivora (Diptera: Tachinidae). Amer. Midl. Nat. 157:312-328.	4	2007	r		American Midland Naturalist
	20	Prysby, M, KS Oberhauser. 2004. Temporal and geographical variation in monarch densities: Citizen scientists document monarch population patterns. Pp. 9-20 in: Oberhauser, KS, MJ Solensky (Eds.). The Monarch Butterfly: Biology and Conservation. Cornell University Press. Ithaca NY.		2004	b
	21	Prysby, M. 2004. Natural Enemies and Survival of Monarch Eggs and Larvae. Pp. 27-38. In Oberhauser, K.S. & M.J. Solensky, eds. The Monarch Butterfly: Biology and Conservation. Cornell University Press. Ithaca NY.		2004	b
	22	Oberhauser, K.S., Prysby, M.D., Mattila, H.R., Stanley-Horn, D.E., Sears, M.K., Dively, G., Olson, E., Pleasants, J.M., Lam. W.F. & Hellmich, R. 2001. Temporal and spatial overlap between monarch larvae and corn pollen. Proc. Nat. Acad. Sci. 98 (21): 11913-11918.	10	2001	r		PNAS
	23	Batalden, R.V., Oberhauser, K.S. (2015) Potential Changes in Eastern North American Monarch Migration in Response to an Introduced Milkweed, Asclepias curassavica. Monarchs in a Changing World: Biology and Conservation of an Iconic Butterfly. 19: 215-224.		2015	c		Conference
	24	Pleasants, J.M. 2015. Monarch Butterflies and Agriculture. Monarchs in a Changing World: Biology and Conservation of an Iconic Butterfly. 14: 169-178.		2015	c		Conference
	25	Prysby, M. and K. Oberhauser. 1999. Large scale monitoring of monarch populations. Proceedings of the 1997 North American conference on the Monarch Butterfly, pp. 379-384. Hoth, J, I. Pisanty, K. Oberhauser, L. Merino and S. Price, editors.		1999	b
	26	Rea, B., K. Oberhauser, M. Quinn. 2002. A field guide to invertebrates on milkweed. (96 pp.) Bas Relief Publishing Group, Pennsylvania.		2002	b
	27	Ries, L., Taron, D.J., Rendon-Salinas, E., Oberhauser, K.S. (2015) Connecting Eastern Monarch Population Dynamics across Their Migratory Cycle. Monarchs in a Changing World: Biology and Conservation of an Iconic Butterfly. 24: 268-281.		2015	c		Conference
		The Horseshoe Count
	1	Limulus Spawning Activity on Delaware Bay Shores 1990		1990	r	99
	2	Limulus Spawning Activity on Delaware Bay Shores 25 May 1991		1991	r	99
	3	Limulus Spawning Activity on Delaware Bay Shores 16 May 1992		1992	r	99
	4	Limulus Spawning Activity on Delaware Bay Shores on June 5 1993		1993	r	99
	5	Limulus Spawning Activity on Delaware Bay Shores, 1994		1994	r	99
	6	Overview of Horseshoe Spawning Activity along the Shores of Delaware Bay Shores, 1990 - 1997			r	99
	7	Summary of the 1998 Spawning Survey of Horseshoe Crabs along the Delaware Bay Shore		1998	r	99
	8	Ten Years and Still Counting: 1999 Horseshoe Crab Spawning Survey along the Delaware Bay Shore		1999	r	99
	9	Delaware Bay Horseshoe Crab Millennium Survey (2000)		2000	r	99
	10	The Horseshoe Crab Spawning Survey 2001 Season		2001	r	99
	11	Same Time, Same Place, Different Year: The 2002 Delaware Bay Spawning Survey		2002	r	99
	12	Moonlighting on the Bay: The 2003 Delaware Bay Spawning Survey		2003	r	99
	13	The 2004 Delaware Bay Horseshoe Crab Spawning Survey		2004	r	99
	14	The 2005 Delaware Bay Horseshoe Crab Spawning Survey		2005	r	99
	15	The 2006 Delaware Bay Horseshoe Crab Spawning Survey		2006	r	99
	16	The 2007 Delaware Bay Horseshoe Crab Spawning Survey		2007	r	99
	17	The 2008 Delaware Bay Horseshoe Crab Spawning Survey		2008	r	99
	18	The 2009 Delaware Bay Horseshoe Crab Spawning Survey		2009	r	99
	19	The 2010 Delaware Bay Horseshoe Crab Spawning Survey		2010	r	99
	20	The 2011 Delaware Bay Horseshoe Crab Spawning Survey		2011	r	99
	21	The 2012 Delaware Bay Horseshoe Crab Spawning Survey		2012	r	99
	22	The 2013 Delaware Bay Horseshoe Crab Spawning Survey		2013	r	99
	23	The 2014 Delaware Bay Horseshoe Crab Spawning Survey		2014	r	99
	24	The 2015 Delaware Bay Horseshoe Crab Spawning Survey		2015	r	99
	25	The 2016 Delaware Bay Horseshoe Crab Spawning Survey		2016	r	99
	26	The 2017 Delaware Bay Horseshoe Crab Spawning Survey		2017	r	99
		Project Budburst
	1	Johnson, K (2016) Real Life Science with Dandelions and Project BudBurst J. Microbiol. Biol. Educ. 17(1): 115-116	1	2016	r		Microbiol. Biol. Educ.
	2	Havens, K and Henderson, S (2013) Citizen Science Takes Root American Scientist 101(5): 378-385	2	2013	r		American Scientist
	3	Dickinson JL, Shirk J, Bonter D, Bonney R, Crain RL, Martin J, Phillips T, Purcell K (2012) The current state of citizen science as a tool for ecological research and public engagement Frontiers in Ecology and the Environment 10(6) 291-297	8	2012	r		Frontiers in Ecology and the Environment
	4	Henderson, S. (2012) Citizen Science Comes of Age Frontiers in Ecology and the Environment 10(6):283	1	2012	r		Frontiers in Ecology and the Environment
	5	Henderson, S., Ward D., Meymaris K., Alaback P., & Havens K. (2012) Project BudBurst: Citizen Science for All Seasons (Ed.). Citizen Science: Public Collaboration in Environmental Research. 50-57	5	2012	b
	6	Newman G, Wiggins A, Crall A, Graham E, Newman S, Crowston K (2012) The future of citizen science: emerging technologies and shifting paradigms Frontiers in Ecology and the Environment 10(6) 298-304	6	2012	r		Frontiers in Ecology and the Environment
	7	Schwartz MD, Betancourt JL, Weltzin JF From Caprio's lilacs to the USA National Phenology Network Frontiers in Ecology and the Environment 10(6) 324-327	3	2012	r		Frontiers in Ecology and the Environment
	8	Switzer A, Schwille K, Russell E, Edelson D National Geographic FieldScope: a platform for community geography Frontiers in Ecology and the Environment 10(6) 334-335	4	2012	r		Frontiers in Ecology and the Environment
	9	Yanenko, O and Schlieder, C (2012) Enhancing the Quality of Volunteered Geographic Information: A Constraint-based Approach In: Bridging the Geographic Information Sciences, Lecture Notes in Geoinformation and Cartography, 2012, Part 8, 429-446	2	2012	r	99
	10	Chung U, Mack L, Yun JI, Kim S-H (2011) Predicting the Timing of Cherry Blossoms in Washington, DC and Mid-Atlantic States in Response to Climate Change PLoS ONE 6(11): e27439.	3	2011	r	32
	11	Wolkovich EM, and Cleland EE, (2011) The phenology of plant invasions: a community ecology perspective Frontiers in Ecology and the Environment 9(5): 287-294	2	2011	r		Frontiers in Ecology and the Environment
		Collaborative Adaptive Rangeland Management Experiment
	1	Poster on CARM decision-making process presented by Hailey Wilmer and co-authors at International Rangeland Congress, Saskatoon, 2016.		2016	c
	2	Poster on trade-offs among vegetation and livestock objectives, presented by David Augustine and co-authors at International Rangeland Congress, Saskatoon, 2016.		2016	c
	3	Poster on impact of vegetation and weather to nest survival of shortgrass bird species, presented by Amber Carver and co-authors 2015.		2015	c
	4	Poster on collaborative adaptive rangeland management complexities and decision-making processes. Led by Maria Fernandez-Gimenez and presented at the 2017 Resilience Conference in Stockholm, 2017.		2017	c
	5	Poster highlighting multidisciplinary aspects of CARM project graduate projects, presented by Tami Plechaty and co-authors at Society for Range Management in St. George, Utah 2017.		2017	c
		Beach Watch
	1	“Sleuthing for the sea: Beach Watch citizen science program celebrates 25 years” By Mary Jane Schramm, NOAA National Marine Sanctuary October 2018.		2018	p
	2	“Ecosystem-based management affecting Brandt’s Cormorant resources and populations in the central California Current region” Ainley, Lindquist, Roletto et al BIOL CONSERV 2018			r		Biological Conservation
	3	“Starved by the sea? Mass die-offs in the Pacific are sending the emaciated bodies of seabirds, seals, and sea lions ashore from California to Alaska.” On Earth, December 2015.		2015	p
	4	“On the Hunt for Shipping Containers Lost off California Coast”. Before Its News. December, 2015		2015	p
	5	“Farallones crew tracks predators, prey in changing ecosystem”. San Francisco Chronicle, October 2015.		2015	p
	6	“Changing waters afflict young seabirds Common murre ‘die-off’ occurring on coast.” Half Moon Bay Review, September 2015.		2015	p
	7	“Lost at Sea: Starving Birds in a Warming World” Audubon, April 2015		2015	p
	8	“Sonoma Coast guardians celebrate 30 years of conservation”. March, 2015.		2015	p
	9	“High ocean temperatures endangering seabirds?”. Mercury News, November 2014.		2014	p
	10	“Large-scale die-off of small seabird along Sonoma Coast”. Press Democrat, November 2014.		2014	p
	11	“Eyes Wide Shut-down”. Huffington Post. January, 2014.		2014	p
	12	“Ordinary People Helping Our Oceans in Extraordinary Ways”. Switchboard NRDC. November, 2012.		2012	p
	13	“Beach Watch volunteers gather crucial info about Bay Area shorelines, and even oil spills”. SF Examiner. October, 2013.		2013	p
	14	“Sick sea lions present a mystery wildlife lack of prey, too many pups, nascent El Niño all considered possible culprits”. SF Gate, June 2009.		2009	p
	15	“Gulf of the Farallones Marine Sanctuary’s Beach Watch Volunteer Program Recognized In Spill”. Coastal Post. December, 2007.		2007	p
	16	“Beachcombers chart oil spill scope.” Marin Independent Journal, November 2007.		2007	p
	17	“NOAA, Partners Remain Active in Spill Response Natural Resource Damage Assessment Process Underway”. NOAA. November, 2007.		2007	p
	18	“Guarding the beach with binocular, clipboards“. Half Moon Bay Review, October 2002.		2002	p
	19	Massive Mortality of a Planktivorous Seabird in Response to a Marine Heatwave. Jones, T., Parrish, J. K., Peterson, W. T., Bjorkstedt, E. P., Bond, N. A., Ballance, L. T., et al. (2018). Geophysical Research Letters, 45. https://doi.org/10.1002/ 2017GL076164	18	2018	r		GRL
	20	Investigation of a Largescale Common Murre (Uria aalge) Mortality Event in California in 2015. Gibble et al 2018_Journal of Wildlife Diseases	10	2018	r		J. Wildlife Diseases
	21	Ecosystem-based management affecting Brandt’s Cormorant resources and populations in the central California Current region. Ainley et al BIOL CONSERV 2018	16	2018	r		Biological Conservation
	22	2016 State of the California Current Report, NOAA		2016	r	99
	23	Dramatic Increase In Sea Otter Mortality From White Sharks In California, Marine Mammal Science, 2015 M. TIM TINKER, 1 U.S. Geological Survey, Western Ecological Research Center, Santa Cruz Field Station, 100 Shaffer Road, Santa Cruz, California 95060, U.S.A.		2015	r	99
	24	Entanglements of marine mammals and seabirds in central California and the north-west coast of the United States 2001–2005. Marine Pollution Bulletin 58:1045–1051. Moore, E, Lydya, S, Roletto, J, Litle, K, Parrish, JK, Nevins, H, Harvey, J, Mortenson, J, Greig, D, Piazza, M, Hermance, A, Lee, D, Adams, D, Allen, S, Kell, S. 2009.	15	2009	r		Marine Pollution Bulletin
	25	Beached bird surveys and chronic oil pollution in Central California. Roletto, J., Mortenson, J., Harrald, I., Hall, J. & Grella, L. 2003. Marine Ornithology 31: 21-28.	4	2003	r		Marine Ornithology
	0	CrowdHydrology
	1	http://stormwater.wef.org/2015/02/crowdsourcing-water-data/		2015	r	99
	2	http://www.geolsoc.org.uk/Geoscientist/Archive/August-2014/Crowdsourcing-science	1	2014	r		Geoscientist Online
	3	http://www.fastcoexist.com/1682571/an-army-of-citizen-scientists-is-tracking-our-water-levels			pop
	4	Enlisting Passers-by in Scientific Research			pop
	5	Full article: CrowdHydrology sources water level data from public’s text messages			pop
	6	Full article: Researchers recruiting citizen scientists			pop
	7	Full article: 7 places in Michigan where you can text data to scientists			pop
	8	Full article: Nationwide research project enlists public to help collect water data			pop
		Great Lakes Worm Watch
	1	Hale, C.M. 2008. PERSPECTIVE: Evidence for human-mediated dispersal of exotic earthworms: support for exploring strategeis to limit further spread. Molecular Ecology 17: 1165-1169.	1	2008	r		Molecular Ecology
	2	Hale, C.M. 1996. The nuts and bolts of Minnesota ecology, and beautiful too! Book Review of Minnesota's Natural Heritage: an ecological perspective, By John R. Tester. The Prairie Naturalist 28(1): 33-34. (no PDF available)	1	1996	pop
	3	Hale, C.M. 2004. Ecological consequences of exotic invaders: interactions involving European earthworms and native plant communities in hardwood forests. PhD dissertation. University of Minnesota, Department of Forest Resources, St Paul, MN.		2004	t
	4	Hale, C. M., L. E. Frelich, P. B. Reich. 2006. Changes in cold-temperate hardwood forest understory plant communities in response to invasion by European earthworms. Ecology 87(7): 1637-1649.	3	2006	r		Ecology
	5	Hale, C.M., J. Pastor, K. Rusterholz. 1999. Comparison of structural and compositional characteristics in old-growth versus mature hardwood forests of Minnesota, USA. Canadian Journal of Forest Research29: 1479-1489.	3	1999	r		Canadian Journal of Forest Research
	6	Hale, C.M. and J. Pastor. 1998. Nitrogen content and decay rates of hollow versus solid hardwood logs. Canadian Journal of Forest Research 28: 1276-1285.	2	1998	r		Canadian Journal of Forest Research
	7	Hale, C.M., L.E. Frelich, P.B. Reich, J. Pastor. 2008. Exotic earthworm effects on hardwood forest floor, nutrient availability and native plants: a mesocosm study. Oecologia 155:509-518.	4	2008	r		Oecologia
	8	Hale, C.M., L.E. Frelich, P.B. Reich, J. Pastor. 2005. Effects of European earthworm invasion on soil characteristics in northern hardwood forests of Minnesota, USA. Ecosystems 8:911-927.	4	2005	r		Ecosystems
	9	Hale, C.M., L.E. Frelich, P.B. Reich. 2005. Exotic European earthworm invasion dynamics in northern hardwood forests of Minnesota, USA. Ecological Applications15(3):848-860.	3	2005	r		Ecological Applications
	10	Hale, C.M. and G. E. Host. 2005. Assessing the impacts of European earthworm invasions in beechmaple hardwood and aspen-fir boreal forests of the western Great Lakes region. National Park Service Great Lakes Inventory and Monitoring Network Report GLKN/2005/11.	2	2005	r	99
	11	Hale, C.M., L.E. Frelich, P.B. Reich. 2004. Allometric equations for estimation of ash-free dry mass from length measurements for selected European earthworm species (Lumbricidae) in the western Great Lakes region. American Midland Naturalist 15(1):179-185.	3	2005	r		American Midland Naturalist
	12	Bohlen, P.J., S. Scheu, C.M. Hale, M.A. McLean, S. Migge, P.M. Groffman, D. Parkinson. 2004. Non-native invasive earthworms as agents of change in northern temperate forests. Frontiers in Ecology and the Environment 2(8):427-435.	7	2004	r		Frontiers in Ecology and the Environment
	13	Callaham, Mac A., Jr., Grizelle González, Cynthia M. Hale, Liam Heneghan, Sharon L. Lachnicht, and Xiaoming Zou. In press. Policy and management responses to earthworm invasions. Biological Invasions, online first DOI:10.1007/s10530-006-9016-6	6	2006	r		Biological Invasions
	14	Frelich, Lee E., Cindy M. Hale, Stefan Scheu, Andy Holdsworth, Liam Heneghan, Patrick J. Bohlen, and Peter B. Reich. 2006. Earthworm invasion into previously earthworm-free temperate and boreal forests. Biological Invasions, online first DOI:10.1007/s10530-006-9019-3	7	2006	r		Biological Invasions
	15	Holdsworth, A. R., L. E. Frelich, and P. B. Reich. 2007. Regional extent of an ecosystem engineer: earthworm invasion in northern hardwood forests. Ecological Applications 17:1666–1677.	3	2007	r		Ecological Applications
	16	Holdsworth, A. R., L. E. Frelich, and P. B. Reich. 2007. Effects of earthworm invasion on plant species richness in northern hardwood forests. Conservation Biology 21:997-1008.	3	2007	r		Conservation Biology
	17	Hobbie, Sarah E., Peter B. Reich, Jacek Oleksyn, Megan Ogdahl, Roma Zytkowiak, Cynthia Hale, and Piotr Karolewski. 2006. Species effects on litter chemistry and microenvironment regulate litter decomposition and forest floor dynamics in a common garden experiment with fourteen tree species. Ecology 87(9): 2288-2297	7	2006	r		Ecology
	18	Larson, E.R., K.F. Kipfmueller, C.M. Hale, L.E. Frelich, and P.B. Reich. (2010) Tree Rings Detect Earthworm Invasions and their Effects in Northern Hardwood Forests. Biological Invasions 12(5):1053-1067.	5	2010	r		Biological Invasions
	19	Loss, S. R., Hueffmeier, R. M., Hale, C. M., Host, G. E., Sjerven, G., & Frelich, L. E. (2013). Earthworm Invasions in Northern Hardwood Forests: a Rapid Assessment Method. Natural Areas Journal, 33(1), 21-30.	6	2013	r		Natural Areas Journal
	20	Proulx, N. 2003. Ecological Risk Assessment of Non-indigenous Earthworm Species. Minnesota Department of Natural Resources, 500 Lafayette Rd. St. Paul, MN 55155, Prepared for U.S. Fish and Wildlife Service, International Affairs, Division of Scientific Authority.		2003	r	99
	21	Reich, P.B., J. Oleksyn, J. Modrznyski, P. Mrozinski, S.E. Hobbie, D.M. Eissenstat, J. Chorover, OlA. Chadwick, C.M. Hale, and M.G. Tjoelker. 2005. Linking litter calcium, earthworms and soil properties: a common garden test with 14 tree species. Ecology Letters 8:811-818.	10	2005	r		Ecology Letters
	22	Reynolds, J.W., D.R. Linden, C.M. Hale. 2002. The earthworms of Minnesota (Oligochaeta: Acanthodrilidae, Lumbricidae and Megascolecidae). Megadrilogia 8(12):86-100.	3	2002	r		Megadrilogia
	23	Tiunov, A. V., C. M. Hale, A. R. Holdsworth, T. S. Perel. In press. Invasion patterns of Lumbricidae into the previously earthworm-free areas of north-eastern Europe and the western Great Lakes region of North America. Biological Invasions, online first DOI:10.1007/s10530-006-9018-4	4		r		Biological Invasions
	24	“The earthworm turns: off home turf, it’s down to no good”, by Ellen Byron, The Wall Street Journal, July 7, 2003		2003	p
	25	“An invasion of Hungrier, Bigger worms” by Christopher West Davis , The New York Times, July 20, 2003		2003	p
	26	“Worming into new territory” by Sophia Estante, Wisconsin Natural Resources Magazine, August 2005, pages 24-28.		2005	p
	27	“Researchers build a case for earthworm’s slimy reputation” by Anne Minard, The New York Times, October 28, 2003		2003	p
	28	“A bad case of worms: slippery interlopers threaten Minnesota’s northern hardwoods” by Norman Berlinger, Minneapolis Star & Tribune, St. Paul, MN, August 21, 2000		2000	p
	29	“A New Angle on Earthworms” by Steve Mortensen, MN Conservation Volunteer Magazine, July-August 1998		1998	p
		Monarch Butterfly
	1	Flockhart DTT, Pichancourt JB, Norris DR, Martin TG. 2014. Unravelling the annual cycle in a migratory animal: breeding-season habitat loss drives population declines of monarch butterflies. Journal of Animal Ecology Online early
	2	Bartel RA, Oberhauser KS, De Roode JC, Altizer SM. 2011. Monarch butterfly migration and parasite transmission in eastern North America. Ecology 92: 342-351.	4	2011	r		Ecology
	3	Oberhauser KS, Prysby MD, Mattila HR, Stanley-Horn DE, Sears MK, Dively G, Olson E, Pleasants JM, Lam WKF, Hellmich RL. 2001. Temporal and spatial overlap between monarch larvae and corn pollen. Proceedings of the National Academy of Sciences of the United States of America 98: 11913-11918.	10	2001	rep		PNAS
	4	Prysby MD, Oberhauser KS. 2004. Temporal and Geographic Variation in Monarch Densities; Citizen Scientists Document Monarch Population Patterns. Pages 9-20 in Oberhauser KS, Solensky MJ, eds. The Monarch Butterfly: Biology and Conservation. Ithaca: Cornell University Press.	2	2004	book
	5	Prysby MD. 2004. Natural enemies and survival of monarch eggs and larvae. Pages 27-38 in Oberhauser KS, Solensky MJ, eds. The Monarch Butterfly: Biology and Conservation. Ithaca: Cornell University Press.	1	2004	book
	6	Batalden RV, Oberhauser K, Peterson AT. 2007. Ecological niches in sequential generations of eastern North American monarch butterflies (Lepidoptera : Danaidae): The ecology of migration and likely climate change implications. Environmental Entomology 36: 1365-1373.	3	2007	r		Environmental Entomology
	7	Oberhauser K, Gebhard I, Cameron C, Oberhauser S. 2007. Parasitism of monarch butterflies (Danaus plexippus) by Lespesia archippivora (Diptera : Tachinidae). American Midland Naturalist 157: 312-328.	4	2007	r		American Midland Naturalist
	8	Lindsey E, Mehta M, Dhulipala V, Oberhauser K, Altizer S. 2009. Crowding and disease: effects of host density on response to infection in a butterfly-parasite interaction. Ecological Entomology 34: 551.	5	2009	r		Ecological Entomology
	9	Flockhart DTT, Martin TG, Norris DR. 2012. Experimental Examination of Intraspecific Density-Dependent Competition during the Breeding Period in Monarch Butterflies (Danaus plexippus). Plos One 7.	3	2012	r		PlosOne
	10	Oberhauser K. 2012. Tachinid flies and Monarch butterflies: citizen scientists document parasitism Patterns over broad spatial and temporal scales. American Entomologist 58.	1	2012	r		American Entomologist
	11	Pleasants JM, Oberhauser KS. 2013. Milkweed loss in agricultural fields because of herbicide use: effect on the monarch butterfly population. Insect Conservation and Diversity 6: 135-144.	2	2013			Insect Conservation and Diversity
		QuakeCatcher Network
	1	Dominguez, L.A., Yildirim, B., Husker, A.L., Cochran, E.S., Christensen, C.M., Cruz-Atienza, V.M., and Lawrence, J.F., The Red Atrapa Sismos (Quake Catcher Network in Mexico): Assessing performance during large and damaging earthquakes, Seis. Res. Letts., 86, 848-855, 2015.	7	2015	r	59	Seis. Res. Letters
	2	Yildirim, B., Cochran, E.S., Chung, A.I., Christensen, C.M., and Lawrence, J.F., On the reliability of Quake Catcher Network earthquake detections, Seis. Res. Letts., 86, 856-869, 2015.	5	2015	r	59
	3	Neighbors, C., Liao, E.J., Cochran, E.S., Funning, G.J., Chung, A.I., Lawrence, J.F., Christensen, C., Miller, M., Belmonte, A., and Sepulveda, H.H.A., Investigation of the high-frequency attenuation parameter, kappa, from aftershocks of the 2010 Mw8.8 Maule, Chile earthquake, Geophys. J. Int., 200, 200-215, doi: 10.1093/gji/ggu390, 2015.	10		r		Geophys J. Intl
	4	Lawrence, J.F., Cochran, E.S., Chung, A., Kaiser, A., Christensen, C.M., Allen, R., Baker, J.W., Fry, B., Heaton, T., Kilb, D., Kohler, M.D., Taufer, M., Rapid Earthquake Characterization Using MEMS Accelerometers and Volunteer Hosts Following the M 7.2 Darfield, New Zealand, Earthquake, Bull. Seis. Soc. Am., 104, 184-192, 2014. (PDF)	12	2014	r		Bull. Seis. Soc. Am.
	5	Evans, J.R., Allen, R.M., Chung, A.I., Cochran, E.S., Guy, R., Hellweg, M., Lawrence, J.F., Performance of Several Low-Cost Accelerometers, Seism. Res. Letts., 85, 147-158, 2014. (PDF)	7	2014	r	59
	6	Benson, K., Schlachter, S., Estrada, T., Taufer, M., Lawrence, J., Cochran, E., On the powerful use of simulations in the Quake-Catcher Network to efficiently position low-cost earthquake sensors, Future Generation Computer Systems, 29, 2128-2142, 2013. (Web)	6	2013	r		Future Generation Computer Systems
	7	Cochran, E.S., Lawrence, J.F., Kaiser, A., Fry, B., Chung, A., Christensen, C., Comparison between low-cost and traditional MEMS accelerometers: a case study from the M7.1 Darfield, New Zealand, aftershock deployment, Annals of Geophysics, 54 (6), 728-737, doi:10.4401/ag-5268, 2011. (PDF)	6	2011	r		Annals of Geophysics
	8	Chung, A.I., Neighbors, C., Miller, M., Sepulveda, A., Belmonte, A., Cochran, E. S., Lawrence, J. F., The Quake-Catcher Network Rapid Aftershock Mobilization Program following the 2010 M 8.8 Maule, Chile earthquake, Seismol. Res. Lett., 82 (4), 526-532, doi:10.1785/gssrl.82.4.526, 2011. (PDF)	6	2011	r	59
	9	Cochran E., Lawrence J., Christensen C., Chung A., A novel strong-motion seismic network for community participation in earthquake monitoring, IEEE Inst & Meas, 12, 6, 8-15, doi:10.1109/MIM.2009.5338255, 2009. (PDF)	4	2009	r		IEEE Instr. And Meas.
	10	Cochran, E.S., J.F. Lawrence, C. Christensen, and R. Jakka, The Quake-Catcher Network: Citizen science expanding seismic horizons, Seismological Research Letters, 80, 26-30, 2009. (PDF)	4	2009	r	59
		Season Spotter
	1	September 2016 in the scientific journal Remote Sensing. It is titled Season Spotter: Using Citizen Science to Validate and Scale Plant Phenology from Near-Surface Remote Sensing. You can read the whole paper or a plain-language summary.	6	2016	r		Remote Sensing
		Nestwatch
	1	2015. Cooper, C.B., R.L. Bailey, and D.I. Leech. The role of citizen science in studies of avian reproduction in Nests, Eggs, and Incubation: New ideas about avian reproduction (D.C. Deeming and S.J. Reynolds, eds.). Oxford University Press, Oxford, UK.		2015	b
	2	2012. Phillips, T., R. Bonney, and J. Shirk. What is our impact? Toward a unified framework for evaluating impacts of citizen science in Citizen Science: Public Collaboration in Environmental Research (J.L. Dickinson and R. Bonney, eds.). Cornell University Press, Ithaca, NY.		2012	b
	3	1978. McCrimmon, Jr., D.A. and J. Bart. Using the North American Nest Record Card Program to monitor reproductive patterns in raptors in Endangered Birds, Management Techniques for Preserving Threatened Species (S.A. Temple, ed.). The University of Wisconsin Press, Madison.		1978	b
	4	2009. Phillips, T., and J.L. Dickinson. Tracking the nesting success of North America’s breeding birds through public participation in NestWatch. Proceedings of the 4th International Partners in Flight Conference: Tundra to Tropics. p. 633-640.		2009	c
	5	2006. Phillips, T.B., B. Lewenstein, and R. Bonney. A case study of citizen science. In (C. Donghong, J. Metcalfe, B. Schiele, eds.) At the Human Scale, International Practices in Science Communication. Science Press, Beijing.		2006	c
	6	2013. Cooper, C.B. Is there weekend bias in clutch-initiation dates from citizen science: Implications for studies of avian breeding phenology. International Journal of Biometeorology 58:1415-1419.		2013	r		Intl. J. Biometeorology
	7	2009. Bonney, R., H. Ballard, R. Jordan, E. McCallie, T. Phillips, J. Shirk, and C.C. Wilderman. Public participation in scientific research: Defining the field and assessing its potential for informal science education. A CAISE (Center for Advancement of Informal Science Education) Inquiry Group Report. Washington, D.C.	7	2009	r	99
	8	2009. Bonney, R., C.B. Cooper, J. Dickinson, S. Kelling, T. Phillips, K.V. Rosenberg, and J. Shirk. Citizen science: A developing tool for expanding science knowledge and scientific literacy. BioScience 59(11):977-984.	7	2009	r	16
	9	2005. Brossard, D., B. Lewenstein, and R. Bonney. Scientific Knowledge and Attitude Change: The Impact of a Citizen Science Project. International Journal of Science Education 27(9):1099-1121.	3	2005	r		International Journal of Science Education
	10	1969. Peakall, D.B. Nest record programs: a progress report. Audubon Field Notes 23:59-63.	1	1969	r	55	Audubon Field Notes
	11	1967. Myres, M.T. Nest record schemes in Canada. Canadian Field Naturalist 81:281-284.	1	1967	r		Canadian Field Naturalist
	12	1967. Peakall, D.B. Nest record card programs in Canada. Canadian Field Naturalist 81:160-162.	1	1967	r		Canadian Field Naturalist
	13	1965. Peakall, D.B. Nest record card program — second annual report. Kingbird 15:88-89.	1	1965	r	56	Kingbird
	14	1964. Peakall, D.B. Nest record card program — first annual report. Kingbird 14:13-15.	1	1964	r	56
	15	1964. Peakall, D.B. Nest-record programs of North America. Audubon Field Notes 18:35-38.		1964	r	55
	16	1963. Peakall, D.B. A nest record scheme for New York State. Kingbird 13:85-88.	1	1963	r	56
		Project Feederwatch
	1	FeederWatch: An example of a Student-Scientist Partnership. 1997. R. Bonney and A. A. Dhondt. Chapter 3 In: Internet Links for Science Education: Student-Science Partnerships. Karen C. Cohen, ed. Plenum Press, New York.		1997	b
	2	The hairy-downy game revisited: an empirical test of the interspecific social dominance mimicry hypothesis. 2018. G.M. Leighton, A.C. Lees, and E.T. Miller. Animal Behaviour. 137:141-148.Abstract.		2018	c
	3	Winter range expansion of a hummingbird is associated with urbanization and supplementary feeding. 2017. E.I. Greig, E.M. Wood, and D.N. Bonter. Proceedings of the Royal Society B. 284:20170256. Abstract.		2017	c
	4	Fighting over food unites the birds of North America in a continental dominance hierarchy. 2017. E. T. Miller, D. N. Bonter, C. Eldermire, B. G. Freeman, E. I. Greig, L. J. Harmon, C. Lisle, W. M. Hochachka. Behavioral Ecology.doi:10.1093/beheco/arx108. Abstract.		2017	c
	5	Invasive birds in a novel landscape: habitat associations and effects on established species.2010. D. N. Bonter, B. Zuckerberg, and J. L. Dickinson. Ecography 33:494-502. Abstract.		2010	c
	6	A citizen science approach to ornithological research: Twenty years of watching backyard birds. 2009. D.N. Bonter and W. M. Hochachka. Proceedings of the Fourth International Partners in Flight Conference: Tundra to Tropics: 453-458. Abstract.		2009	c
	7	Thinking scientifically during participation in a citizen-science project. 2000. D. Trumbull, R. Bonney, D. Bascom, and A. Cabral. Science Education. 84:265–275. View the Abstract.		2000	c
	1	Prey abundance and urbanization influence the establishment of avian predators in a metropolitan landscape. 2018. J. D. McCabe, H. Yin, J. Cruz, V. Radeloff, A. Pidgeon, D.N. Bonter, B. Zuckerberg. Proceedings of the Royal Society B. 285:20182120.	7	2018	r		Proceedings of the Royal Society B
	2	Climatic dipoles drive two principal modes of North American boreal bird irruption. 2015. C. Strong, B. Zuckerberg, J. L. Betancourt, and W. D. Koenig. Proceedings of the National Academy of Sciences USA. 112:E2795–E2802. Article.	4	2015	r		PNAS
	3	Climate change in our backyards: the reshuffling of North America’s winter bird communities.2014. K. Prince and B. Zuckerberg. Global Change Biology. 21:572-585.	2	2014	r		Global Change Biology
	4	Substitutable habitats? The biophysical and anthropogenic drivers of an exotic bird’s distribution. 2013. A. Y. Davis, N. Malas and E. S. Minor. Biological Invasions.	3	2013	r		Biological Invasions
	5	Effects of the emerald ash borer invasion on four species of birds. 2013. W. D. Koenig, A. M. Liebhold, D. N. Bonter, W. M. Hochachka, and J. L. Dickinson. Biological Invasions.	5	2013	r		Biological Invasions
	6	Data validation in citizen science: A case study from Project FeederWatch. 2012. D. N. Bonter and C. B. Cooper. Frontiers in Ecology and the Environment 10:305307.	2	2012	r		Frontiers in Ecology and the Environment
	7	From backyard observations to continentwide trends: Lessons from the first 22 years of Project FeederWatch. 2012. D. N. Bonter. In Citizen Science: Public participation in environmental research. J.L Dickinson and R. Bonney (Eds). Cornell University Press, Ithaca, NY.		2012	b
	8	The early bird gets earlier: A phenological shift in migration timing of the American Robin (Turdus migratorius) in the State of Wisconsin. 2012. G. M. Jones, B. Zuckerberg, A. T. Paulios. The Passenger Pigeon 74:131-140.	3	2012	r		The Passenger Pidgeon
	9	Climatic constraints on wintering bird distributions are modified by urbanization and weather. 2011. B. Zuckerberg, D. N. Bonter, W. M. Hochachka, W. D. Koenig, A. T. DeGaetano, J. L. Dickinson. Journal of Animal Ecology 80:403-413. View a summary.	5	2011	r		J. Animal Ecology
	10	Spatial variation in an avian host community: Implications for disease dynamics. 2009. S. L. States, W. M. Hochachka, and A. A. Dhondt. Ecohealth 6:540-545.	2	2009	r		Ecohealth
	11	Winter survey data reveal rangewide decline in Evening Grosbeak populations. 2008. D. N. Bonter and M. G. Harvey. The Condor 110:376-381. View a summary.	2	2008	r	33
	12	Contrasting natural experiments confirm competition between House Finches and House Sparrows. 2007. C. B. Cooper, W. M. Hochachka, and A. A. Dhondt. Ecology 88(4):864-870. View a summary.	3	2007	r	10
	13	Combined data of Project FeederWatch and the Christmas Bird Count indicate declines of chickadees and corvids: Possible impacts of West Nile virus. 2002–2003. D. N. Bonter and W. M. Hochachka. American Birds 22–25.	2		r	42
	14	Do feeder counts reliably indicate bird population changes? 21 years of winter bird counts in Ontario, Canada. 2002. D. Lepage and C. M. Francis. The Condor 104:255–270. View a summary.	2	2002	r	20
	15	Host range and dynamics of mycoplasmal conjunctivitis among birds in North America. 2001. B. K. Hartup, A. A. Dhondt, Keila Sydenstricker, W. M. Hochachka, and G. V. Kollias. Journal of Wildlife Disease 37(1):72–81. View a summary.	5	2001	r		J. Wildlife Disease
	16	Density dependent decline of host abundance resulting from a new infectious disease. 2000. W. M. Hochachka and A. A. Dhondt. Proceedings of the National Academy of Sciences of the USA. 97(10):5303–5306. View a summary.	2	2000	r		PNAS
	17	Irruptive migration of Common Redpolls. 1999. W. Hochachka, J. V. Wells, K. V. Rosenberg, D. L. Tessaglia-Hymes, and A. A. Dhondt. The Condor 101(2):195–204. View a summary.	5	1999	r	20
	18	Risk factors associated with Mycoplasmal conjunctivitis in House Finches. 1998. B. K. Hartup, H. O. Mohammed, G. V. Kollias, and A. A. Dhondt. Journal of Wildlife Diseases 34(2):281–288.	4	1998	r		J. Wildlife Disease
	19	Epidemic Mycoplasmal conjunctivitis in house finches from Eastern North America. 1998. A. A. Dhondt, D. L. Tessaglia, and R. Slothower. Journal of Wildlife Diseases 34(2):265–280. View a summary.	3	1998	r		J. Wildlife Disease
	20	Mycoplasmal conjunctivitis in wild songbirds: The spread of a new contagious disease in a mobile host population. 1997. R. Fischer, D. E. Stallknecht, M. Page Luttrell, A. A. Dhondt, and K A. Converse. Journal of Emerging Infectious Diseases 3(1):69–72.	5	1997	r		J. Emerging Infectious Disease
	21	Feeder counts as indicators of spatial and temporal variation in winter abundance of resident birds. 1997. J. V. Wells, K. V. Rosenberg, E. H. Dunn, D. L. Tessaglia, and A. A. Dhondt. Journal of Field Ornithology 69(4):577–586.	5	1997	r	24	J. Field Ornithology
	22	Population cycles in the Varied Thrush (Ixoreus naevius). 1996. J. V. Wells, K. V. Rosenberg, D. L. Tessaglia, and A. A. Dhondt. Canadian Journal of Zoology 74:2062–2069.	4	1996	r		Canadian J. of Zoology
	23	Predation of birds at feeders in winter. 1994. E. H. Dunn and D. L. Tessaglia. Journal of Field Ornithology 65(1):8–16.	2	1994	r	24
	24	Bird mortality from striking residential windows in winter. 1993. E. H. Dunn. Journal of Field Ornithology 64(3):302–309.	2	1993	r	24
	25	Are Pine Grosbeaks increasing at feeders in Ontario? 1989. E. H. Dunn. Ontario Birds 7:87–97.	1	1989	r	53	Ontario Birds
	0	Monarch Larva Monitoring Project
	1	Kasten K, Stenoien C, Caldwell W, Oberhauser KS. Can roadside habitat lead monarchs on a route to recovery?. Journal of Insect Conservation. 2016:1-1.	4	2016	r		J. Insect Conservation
	2	Lewandowski, E.J. & Oberhauser, K.S. 2016a. Butterfly Citizen Science Projects Support Conservation Activities among their Volunteers. Citizen Science: Theory and Practice, 1(1): 6, pp. 1–8, DOI: http://dx.doi.org/10.5334/cstp.10	2	2016	r		Citizen Science:Theory and Practice
	3	Lewandowski, E.J. & Oberhauser, K.S. 2016b. Contributions of citizen scientists and habitat volunteers to monarch butterfly conservation. Human Dimensions of Wildlife. DOI: 10.1080/10871209.2017.1250293.	2	2016	r		Human Dimensions of Wildlife
	4	McCoshum, S., Andreoli, S., Stenoien, C., Oberhauser, K., Baum, K. (2016) Species distribution models for natural enemies of monarch butterfly (Danaus plexippus) larvae and pupae: distribution patterns and implications for conservation. Journal of Insect Conservation. DOI: 10.1007/s10841-016-9856-z	5	2016	r		J. Insect Conservation
	5	Stenoien, C., Nail, K. R., Zalucki, J. M., Parry, H., Oberhauser, K. S. and Zalucki, M. P. (2016), Monarchs in decline: A collateral landscape level effect of modern agriculture. Insect Science. Accepted Author Manuscript. doi:10.1111/1744-7917.12404	6	2016	r		Insect Science
	6	Anda, A., Oberhauser, K.S. (2015) Invertebrate Natural Enemies and Stage-Specific Mortality Rates of Monarch Eggs and Larvae. Monarchs in a Changing World: Biology and Conservation of an Iconic Insect. 5: 60-70.		2015	c
	7	Nail, K.R., Batalden, R.V., Oberhauser, K.S. (2015) What's Too Hot and What's Too Cold: Lethal and Sublethal Effects of Extreme Temperatures on Developing Monarchs. Monarchs in a Changing World: Biology and Conservation of an Iconic Butterfly. 8: 99-108.		2015	c
	8	Nail, K.R., Stenoien, C., Oberhauser, K.S. (2015) Immature Monarch Survival: Effects of Site Characteristics, Density, and Time. Annals of the Entomological Society of America. 108 (5) 650-690; DOI: http://dx.doi.org/10.1093/aesa/sav047	3	2015	r		Annals of the Entomological Society of America
	9	Oberhauser, K.S., Anderson, M., Anderson, S., Caldwell, W., Anda, A., Hunter, M., Kaiser, M.C., Solensky, M.J. (2015)Lacewings, Wasps, and Flies-Oh My: Insect Enemies Take a Bite out of Monarchs. Monarchs in a Changing World: Biology and Conservation of an Insect Icon. 6: 71-82.		2015	c
	10	Oberhauser, K.S., Ries, L., Altizer, S., Batalden, R.V., Kudell-Ekstrum, J., Garland, M., Howard, E., Jepsen, S., Lovett, J., Monroe, M., Morris, G., Rendon-Salinas, E., RuBino, R.G., Ryan, A., Taylor, O.R., Trevino, R., Villablanca, F.X., Walton, D. Contributions to Monarch Biology and Conservation through Citizen Science. Monarchs in a Changing World: Biology and Conservation of an Iconic Butte…		2015	c
	11	Stenoien, C., Nail, K.R., Oberhauser, K.S. (2015). Habitat Productivity and Temporal Patterns of Monarch Butterfly Egg Densities in the Eastern United States. Annals of the Entomological Society of America, 108 (5) 670-679; DOI: http://dx.doi.org/10.1093/aesa/sav054	3	2015	r		Annals of the Entomological Society of America
	12	Young Isebrand, E., Oberhauser, K.S., Bailey, K.,Charest, S., Hayes, B., Howard, E., Lovett, J., Meyers, S., Mollenhauer, E., Montesinos-Patino, E., Ryan, A., Taylor, O.R., Trevino, R. (2015) Environmental Education and Monarchs: Reaching across Disciplines, Generations, and Nations. Monarchs in Changing World: Biology and Conservation of an Iconic Butterfly. 1: 5-13.		2015	c
	13	Oberhauser, KS. 2012. Tachinid flies and monarch butterflies: Citizen Scientists document parasitism patterns over broad spatial and temporal scales. American Entomologist 58:19-22.	1	2012	r		American Entomologist
	14	Pleasants, J, KS Oberhauser. 2012. Milkweed loss in agricultural fields because of herbicide use: Effect on the monarch butterfly population. Insect Conservation and Diversity. DOI:10.1111/j.1752-4598.2012.00196.x	2	2012	r		Insect Conservation and Diversity
	15	Lindsey E, Mehta M, Dhulipala V, Oberhauser K, Altizer S (2009) Crowding and disease: effects of host density on response to infection in a butterfly-parasite interaction. Ecological Entomology 34: 551–561. doi: 10.1111/j.1365-2311.2009.01107.x	5	2009	r		Ecological Entomology
	16	Kountoupes, D., and K. S. Oberhauser. 2008. Citizen science and youth audiences: Educational outcomes of the Monarch Larva Monitoring Project. Journal of Community Engagement and Scholarship. 1:10-20.	2	2008	r		Journal of Community Engagement and Scholarship
	17	Oberhauser, K. S. and M. D. Prysby. 2008. Citizen Science: Creating a Research Army for Conservation. American Entomologist 54:97-99.	2	2008	r		Proc Biol Sci
	18	Batalden, R., K.S. Oberhauser, A.T. Peterson. 2007. Ecological niches in breeding generations of Eastern North American monarch butterflies. Environmental Entomology. 36:1365-1373.	3	2007	r		Environmental Entomology
	19	Oberhauser, K. S., I. Gebhard, C. Cameron, S. Oberhauser. 2007. Parasitism of monarch butterflies (Danaus plexippus) by Lespesia archippivora (Diptera: Tachinidae). Amer. Midl. Nat. 157:312-328.	4	2007	r		American Midland Naturalist
	20	Prysby, M, KS Oberhauser. 2004. Temporal and geographical variation in monarch densities: Citizen scientists document monarch population patterns. Pp. 9-20 in: Oberhauser, KS, MJ Solensky (Eds.). The Monarch Butterfly: Biology and Conservation. Cornell University Press. Ithaca NY.		2004	c
	21	Prysby, M. 2004. Natural Enemies and Survival of Monarch Eggs and Larvae. Pp. 27-38. In Oberhauser, K.S. & M.J. Solensky, eds. The Monarch Butterfly: Biology and Conservation. Cornell University Press. Ithaca NY.		2004	b
	22	Oberhauser, K.S., Prysby, M.D., Mattila, H.R., Stanley-Horn, D.E., Sears, M.K., Dively, G., Olson, E., Pleasants, J.M., Lam. W.F. & Hellmich, R. 2001. Temporal and spatial overlap between monarch larvae and corn pollen. Proc. Nat. Acad. Sci. 98 (21): 11913-11918.	10	2001	r		PNAS
	23	Batalden, R.V., Oberhauser, K.S. (2015) Potential Changes in Eastern North American Monarch Migration in Response to an Introduced Milkweed, Asclepias curassavica. Monarchs in a Changing World: Biology and Conservation of an Iconic Butterfly. 19: 215-224.		2015	c
	24	Pleasants, J.M. 2015. Monarch Butterflies and Agriculture. Monarchs in a Changing World: Biology and Conservation of an Iconic Butterfly. 14: 169-178.		2015	c
	25	Prysby, M. and K. Oberhauser. 1999. Large scale monitoring of monarch populations. Proceedings of the 1997 North American conference on the Monarch Butterfly, pp. 379-384. Hoth, J, I. Pisanty, K. Oberhauser, L. Merino and S. Price, editors.		1999	b
	26	Rea, B., K. Oberhauser, M. Quinn. 2002. A field guide to invertebrates on milkweed. (96 pp.) Bas Relief Publishing Group, Pennsylvania.		2002	b
	27	Ries, L., Taron, D.J., Rendon-Salinas, E., Oberhauser, K.S. (2015) Connecting Eastern Monarch Population Dynamics across Their Migratory Cycle. Monarchs in a Changing World: Biology and Conservation of an Iconic Butterfly. 24: 268-281.		2015	c
		GLOBE S'COOL
	1	2. Chambers, Lin H., David F. Young, Carolyn J. Green, Martial P. Haeffelin, and Anne M. Racel, "The CERES S'COOL Project: Operational but not Routine," Proceedings of the Eighth Symposium on Education, American Meteorological Society, Dallas, TX, January, 1999, pp. 176-179.		1999	b
	2	1. Green, Carolyn J., and Lin H. Chambers, "Project S'COOL", Proceedings of the IGARSS '98 Meeting, Seattle, WA, July, 1998.		1998	b
	3	2. Crecelius, S., L. Chambers, T. Rogerson, NASA ROVER, Tackling Citizen Science with Grand Challenges and Everyday Problems, Citizen Science 2015 Conference, Feb. 2015.		2015	c
	4	3. Crecelius, S., L. Chambers, T. Rogerson, S'COOL ROVER: Citizen Science Cloud Observations Promoting Individual Learning and NASA CERES Science Objectives, AMS Annual Meeting, Phoenix, AZ, Jan. 2015.		2015	c
	5	1. Sarah Crecelius, Lin Chambers, Tina Harte, Preston, Lewis, The CERES S'COOL Project: Dynamic NASA Earth Science Education and Public Outreach for Formal and Informal Audiences, AGU Fall Meeting, San Francisco, CA, Dec. 2014.		2014	c
	6	2. Lin Chambers, Sarah Crecelius, Tina Rogerson, Terra@15, S'COOL@18: A long-running student and citizen science campaign for validating cloud retrievals, AGU Fall Meeting, San Francisco, CA, Dec. 2014.		2014	c
	7	1. Crecelius, S., L. Chambers, P. Lewis, T. M. Rogerson, Satellite Cloud Data Validation through MAGIC Ground Observation and the S'COOL Project: Scientific Benefits grounded in Citizen Science, AGU Fall Meeting, San Francisco, CA, Dec. 2013.		2013	c
	8	2. Juan Carlos Arias Canon, Adriana Ocampo, Rosa Ros, David Morrison, L.H.Chambers, Lars Christensen, Angela Swafford, AEROSPACE SCIENCE APPLIED TO SCHOOL PROJECTS: PROJECT SPACE PIONEERS OF EDUCATION SCHOOL (EXPERIMENTAL ROCKET), 64th International Astronautical Congress, Beijing, China, Sept. 2013.		2013	c
	9	3. Lewis, Preston, Daniel Oostra, Sarah Crecelius, Tina Coleman, Lin Chambers, Tina Rogerson, Jay Madigan, Making Changes and Documenting Impacts for the MY NASA DATA and S'COOL Projects, Astronomical Society of the Pacific, San Jose, CA, July, 2013.		2013	c
	10	5. Crecelius, S. A., L. H. Chambers, T. M. Rogerson, T. Coleman, P. M. Lewis, Using Satellite Imagery and New Software to Enhance Inquiry and Understanding through NASA's CERES S'COOL Project, 93rd AMS Annual Meeting, Austin, TX, Jan. 2013.		2013	c
	11	1. Lewis, P. M., D. H. Oostra, L. H. Chambers, Using the CERES S'COOL Project to Engage Students and Citizen Scientists in Cloud Observing, Astronomical Society of the Pacific "Communicating Science" Meeting, Tucson, AZ, Aug. 2012.		2012	c
	12	2. Lewis, P. M., S. A. Crecelius, T. M. Rogerson, S. W. Moore, L. H. Chambers, Citizen Science participation in the NASA CERES Students' Cloud Observations On-Line Project (S'COOL), AGU Fall Meeting, San Francisco, CA, Dec. 2012.		2012	c
	13	3. Chambers, L. H., S. A. Crecelius, T. M. Rogerson, S. W. Moore, J. Madigan, C. Deller, J. Taylor, Developing Young Researchers: 15 Years of Authentic Science Experiences for K-12 with NASA's S'COOL Project, AGU Fall Meeting, San Francisco, CA, Dec. 2012.		2012	c
	14	1. Lewis, P.M, Oostra, D.H., Chambers, L., Moore S.W., Rogerson T., Crecelius, S., The Use of Social Media and Mobile applications in content delivery for the MY NASA DATA and SCOOL Projects in support of Education and Outreach Initiatives, San Francisco, CA, ED41B-0531, AGU Fall Meeting, San Francisco, CA, Dec. 2011		2011	c
	15	2. P. M. Lewis; D. Oostra; S. W. Moore; T. M. Rogerson; S. A. Crecelius; L. H. Chambers, Using Roving Cloud Observations from the S'COOL Project to Engage Citizen Scientists, ED23C-0643, AGU Fall Meeting, San Francisco, CA, Dec. 2011. Abstract. PDF.		2011	c
	16	3. S. M. Graham; C. L. Parkinson; L. H. Chambers; S. E. Ray, Aqua Education and Public Outreach, U41B-0013, AGUFall Meeting, San Francisco, CA, Dec. 2011.		2011	c
	17	1. L. H. Chambers; T. M. Rogerson; K. A. Ludwig; P. M. Lewis; J. Madigan; S. W. Moore; J. D. Fischer (2009), Watching the sky for science: the S'COOL Rover project (Invited), Eos Trans. AGU, 90(52), Fall Meet. Suppl., Abstract ED51C-06.		2009	c
	18	2. Moore, S. W., T. M. Rogerson, L. H. Chambers, J. D. Fischer, P. C. Oots, P. M. Lewis (2009), Using S'COOL and MY NASA DATA to Support Language Arts Instruction: Overview and Analysis, Eos Trans. AGU, 90(52), Fall Meet. Suppl., Abstract ED53A-0531.		2009	c
	19	3. L. H. Chambers; J. D. Fischer; P. M. Lewis; S. W. Moore; P. C. Oots; T. M. Rogerson; K. M. Hitke; H. Riebeek (2009), Terra in K-16 formal education settings, Eos Trans. AGU, 90(52), Fall Meet. Suppl., Abstract U33A-0040.		2009	c
	20	4. H. Riebeek; L. H. Chambers; K. Yuen; D. Herring (2009), Bringing Terra Science to the People: 10 years of education and public outreach., Eos Trans. AGU, 90(52), Fall Meet. Suppl., Abstract U33B-0063.		2009	c
	21	5. K. Yuen; H. Riebeek; L. H. Chambers (2009), 10 years of Terra Outreach over the Internet., Eos Trans. AGU, 90(52), Fall Meet. Suppl., Abstract U33B-0069.		2009	c
	22	1. Chambers, L. H., S. Chaudhury, M. T. Page, A. J. Lankey, J. Doughty, S. Kern, T. M. Rogerson, Creating user-friendly tools for data analysis and visualization in K-12 classrooms: A Fortran dinosaur meets Generation Y, AMS Symposium on Education, New Orleans, LA, Jan. 2008. See the poster.		2008	c
	23	2. Chambers, L., S. Houser, T. Rogerson, J. Madigan, S. Moore, J. Fischer, The CERES S'COOL Project: Overview and Data Analysis, AGU Fall Meeting, San Francisco, CA, Dec. 2008. See the poster.		2008	c
	24	3. Chambers, L. H., T. M. Rogerson, D. D. Diones, S. W. Moore, P. C. Oots, C. S. Phelps, Motivating and Constructing Understanding through Observation and Data Analysis: The S'COOL and MY NASA DATA Projects, AGU Joint Assembly, Fort Lauderdale, FL, May 2008.		2008	c
	25	1. Chambers, L. H., T. M. Rogerson, J. S. Fischer, S. W. Moore, Leveraging Information Technology Advances to Present K-12 Students with Specifically Relevant Satellite Data, AGU Fall Meeting, San Francisco, Dec. 2007.		2007	c
	26	1. Sepulveda, R., L. Chambers, J. Fischer, S. Moore, and T. Rogerson (2006), S'COOL: A NASA Geoscience Education Success in Latin America, EOS Trans. AGU, 87(52), Fall Meet. Suppl., Abstract ED51C-0842.		2006	c
	27	2. Chambers, L. H., S.W. Moore, and R. Sepulveda, Authentic K-12 Science Projects at the NASA Langley Research Center, EOS Trans. AGU, Jt. Assem. Suppl, ED22A-04, Baltimore, MD, May, 2006.		2006	c
	28	1. Chambers, L. H., C. S. Phelps, E. J. Alston, P. K. Costulis, S. W. Moore, R. Sepulveda, and P. C. Oots, ES EPO Seeks SS EPO for Mutual Benefit: Earth Science Outreach Projects Seek Space Science Partners, EOS Trans. AGU, 86(18), Jt. Assem. Suppl. Abstract ED13D-05, New Orleans, LA, May, 2005.		2005	c
	29	2. Chambers, L. H., P. K. Costulis, D. F. Young, J. D. Fischer, S. W. Moore, T. Rogerson, R. Sepulveda, "Student Data for Scientific Validation of NASA Missions," 3rd Annual Conference of the Society for Amateur Scientists, Las Vegas, NV, Jan. 2005.		2005	c
	30	1. Chambers, L. H., P. K. Costulis, D. F. Young, Students as Ground Observers for Satellite Cloud Retrieval Validation, AMS 13th Conference on Satellite Meteorology, Norfolk, VA, Sept. 2004.		2004	c
	31	2. Sepulveda, R., and L. H. Chambers, NASA's S'COOL Project - Bridging the Divide Between the 'Real' World and the Classroom, IGARSS 2004 - 2004 IEEE International Geoscience and Remote Sensing Symposium , Anchorage, Alaska, September 20-24, 2004.		2004	c
	32	3. Arabini, E., L. H. Chambers, J. Fischer, S. Moore, R. Sepulveda, S'COOL: Providing Flexibility to Explore Science with NASA in 64 Countries, American Geophysical Union, Spring Meeting, Montreal, May, 2004.		2004	c
	33	2. Green, Carolyn J., and Lin H. Chambers, "NASA's S'COOL Provides The Teachable Moment for The New Millenniums' Wide Range of Learners," International Geoscience and Remote Sensing Society, Honolulu, HI, July 24-July 29, 2000.		2000	c
	34	3. Stoddard, Douglas B., and Lin H. Chambers, "NASA CERES S'COOL Project has the Angle on Student Observers as Scientists," American Geophysical Union, Washington, DC, May, 2000.		2000	c
	35	4. Green, Carolyn J., and Lin H. Chambers, "NASA and Students Work Together For Mutual Benefit and Research," International Astronautical Federation (IAF) Symposium, Alsace, France, April 2-4, 2000.		2000	c
	36	3. Green, C. J., and L. H. Chambers, S'COOL Provides Research and Technological Involvement, Society for Information Technology and Teacher Education, San Antonio, TX, March 1-4, 1999.		1999	c
	37	4. Green, C. J., and L. H. Chambers, NASA's S'COOL Project Seeks Worldwide Communication of Observed Sky Conditions, AGU Spring Meeting, Boston, MA, May, 1999.		1999	c
	38	5. Chambers, L. H., and Carolyn J. Green, S'COOL Skywatchers for NASA, Education: Weather, Ocean, Climate; 5-9 July 1999, Ballarat & Melbourne, Australia.		1999	c
	39	6. Green, C. J. and L. H. Chambers, NASA's Summer S'COOL Workshop Enables Teacher Input for Learning Standards' Requirements, American Geophysical Union, San Francisco, CA, December, 1999.		1999	c
	40	4. Sarah Crecelius, Tina Coleman, Tina Rogerson, Preston Lewis, Lin Chambers, NASA CERES S'COOL Project: Understanding clouds and how they affect our weather and climate, Earthzine, Jan. 2013 (http://earthzine.org/2013/01/07/nasa-ceres-scool-project-understanding-clouds-and-how-they-affect-our-weather-and-climate/).		2013	pop
	41	1. Martin, A.M. and S. McCrea., 2015: S'COOL user experience evaluation. Internal evaluation report, 14 pp. [2015_SCOOL_User_Experience_Evaluation_FINAL_1_16.pdf]		2015	r	99
	42	3. Bach Center for Evaluation and Research, 2006: Evaluation of the CERES S'COOL Project. Internal evaluation report, 31 pp. [Available online at http://scool.larc.nasa.gov/pdf/scoolevaluation-1.pdf]		2006	r	99
	43	1. Chambers, L. H., D. F. Young, P. K. Costulis, P. T. Detweiler, D. B. Stoddard, R. Sepulveda, Joyce D. Watkins, and A. Falcone, 2003: The CERES S'COOL Project, Bulletin of the American Meteorological Society, June, 2003, pp. 759-765.		2003	r	4
	44	1. Chambers, Lin H., P. Kay Costulis, David F. Young, Paula Detweiler, Roberto Sepulveda, Douglas B. Stoddard, "Continuing Evaluation of S'COOL, an Educational Outreach Project Focused on NASA's CERES Program," EOS, Transactions, American Geophysical Union, Vol. 83(47), Fall Meeting Suppl., Abstract ED11C-03, 2002.		2002	c		EOS
	45	1. Chambers, Lin H., P. Kay Costulis, David F. Young, Carolyn J. Green, Douglas B. Stoddard,Susan J. Haberer, "What is Success? Evaluating S'COOL, an Educational Outreach Project Focused on NASA's CERES Program,", EOS, Transactions, American Geophysical Union, Vol. 81, No. 48, p. F302, November 28, 2000.		2000	c		EOS
	46	2. Chambers, Lin H. and Green, Carolyn J., "S'COOL Takes Students to New Heights," EOS, Transactions, American Geophysical Union 1998 Spring Meeting, Vol. 79, No. 17, April 28, 1998 Supplement, p. S7-8.		1998	c		EOS
	47	3. Chambers, Lin H., D.F. Young, and Anne M. Racel, "The CERES S'COOL Project: Development and Operational Phases", Seventh Symposium on Education, American Meteorological Society, January, 1998, pp. 90-93.		1998	c		Conference
	48	1. Chambers, Lin H., D.F. Young, B.R. Barkstrom, B.A. Wielicki, "CERES and the S'COOL Project", in NASA Conference Publication 3355, "Sixth Alumni Conference of the International Space University. 10th Anniversary Summer Session Program 1997," Houston, TX, July 11, 1997, pp. 150-157.		1997	c		Conference
	49	5. Chambers, Lin H., David F. Young, Carolyn J. Green, Susan J. Haberer, and Anne M. Racel, "The CERES S'COOL Project: Two Years After First Launch," 9th Symposium on Education, American Meteorological Society, Long Beach, CA, Jan. 9-14, 2000.		2000	c		Conference
	50	1. Green, Carolyn J., Lin H. Chambers, and Anne M. Racel, "S'COOL Provides Research Opportunities and Current Data for Today's Technological Classroom," International Geoscience and Remote Sensing Society, Hamburg, Germany, June 28-July 2, 1999.		1999	c		Conference
		Global Garlic Mustard Seed Survey
	1	Robert I. Colautti 1, John D. Parker 2, Marc W. Cadotte 3, Petr Pyšek 4, Cynthia S. Brown 5, Dov F. Sax 6, David M. Richardson 7 doi: 10.3897/neobiota.21.5310	7	2013	r		NeoBiota
	2	https://www.scientificamerican.com/citizen-science/global-garlic-mustard-field-survey/		2011	pop
	3	https://tspace.library.utoronto.ca/handle/1807/73996	8	2014	r		NeoBiota
	4	https://www.natureupnorth.org/justmynature/jacob-malcomb/garlic-mustard-edible-invasive		2015	pop
		Picture Post
	1	Supplement 2017 - A Picture Post Gallery to let the World Know About Your Good Work!		2017	pop
	2	November 2017 - A Year in Pictures at Blue Hill Observatory: Winter.		2017	pop
	3	October 2017 - Picture Post Helps the National Park Service Assess Fire Damage and Recovery in Great Smoky Mountains National Park.		2017	pop
	4	September 2017 - Picture Post and me! - Co-founder John Pickle recounts the beginning and how Picture Posts help shape his view of environmental change.		2017	pop
	5	August 2017 - Volunteer profile - Kate Wilcox from New Hampshire turns volunteering into an adventure. Picture Post is delighted she found us!		2017	pop
	6	July 2017 - There's a lot of info in them there pictures! Winkel Chestnut Farm examples using our DEW Analyzing Digital Images (ADI) software, Part 2.		2017	pop
	7	June 2017 - There's a lot of info in them there pictures! Winkel Chestnut Farm examples, Part 1.		2017	pop
	8	May 2017 - How To Gain Visibility and New Recruits for Your Picture Post Project.		2017	pop
	9	April 2017 - Is this spring different? Visual ways to compare years using the Sugar Maple tree in my own backyard!		2017	pop
	10	March 2017 - Hurricane Matthew and the Sapelo Island National Estuarine Research Reserve. Earth Day #hashtags!		2017	pop
	11	February 2017 - Planning for the future. Spring brings BIG snowstorms to the Northeast USA - a simple method to measure snow.		2017	pop
	12	January 2017 - Picture Posts ring in a turbulent new year. Review of 2016. Welcome new members and new posts!		2017	pop
	13	November 2016 - Picture Posts for monitoring lakes and phenology - presentations for the North American Lakes Management Society and North East Regional Phenology Network conferences.		2016	pop
	14	October 2016 - Colorado Mountain College builds citizen science into campus with Picture Post.		2016	pop
	15	September 2016 - Tanoma Wetlands Outdoor Classroom - a picture post helps monitor abandoned mine drainage (AMD) in Western Pennsylvania.		2016	pop
	16	August 2016 - Hemlock Wooly Adelgid - the Society for the Protection of New Hampshire Forests monitors damage with a Picture Post. View ALL picture sets for a post with the "advanced" feature.		2016	pop
	17	July 2016 - Travelogue Part 3: An intrepid Picture Poster makes observations at posts along the New England Coast - the Mill Pond Restoration in Portsmouth NH, Seacoast Science Center in Rye NH, and homeward through Mary Cummings Park in Woburn MA.		2016	pop
	18	June 2016 - Travelogue Part 2: An intrepid Picture Poster makes observations at posts along the Maine Coast - we learn that Mile Markers along a walkway make good picture posts, and the post at Schoodic Beaver Pond is the easternmost Picture Post in the USA!		2016	pop
	19	May 2016 - Travelogue Part 1: An intrepid Picture Poster makes observations at posts along the Maine Coast - Wells National Estuarine Reserve, Scarborough Marsh Audubon Center, and more.		2016	pop
	20	April 2016 - The Value of Long-Term Monitoring. Picture Post visits the Citizen Science Workshop in Brattleboro VT.		2016	pop
	21	March 2016 - Johnny's Pond in CO - is drought affecting this small recreational pond?		2016	pop
	22	February 2016 - Clouds and NASA satellite images - what you can see at a Picture Post.		2016	pop
	23	January 2016 - Review of 2015. Our new mobile website launches with many thanks to the US National Park Service!		2016	pop
	24	November 2015 - Picture Post documents a rainy month in Oregon.		2015	pop
	25	October 2015 - Picture Post goes to Washington! We are honored to be chosen to participate in the President's initiative on citizen science.		2015	pop
	26	September 2015 - What's happening at the University of Idaho picture post? Students learn about phenology, and more.		2015	pop
	27	August 2015 - Falling Waters State Park in FL is the largest water fall in the state and has a picture post!		2015	pop
	28	July 2015 - What's been happening at the Winkel Chestnut Farm that Picture Post helps to uncover.		2015	pop
	29	June 2015 - Keeping up with Kimberly Bowen's adventures for her award-winning Picture Post project at Penn State Brandywine.		2015	pop
	30	May 2015 - An 8th-grade homeschooler monitors the Bosque in NM with a picture post.		2015	pop
	31	April 2015 - Signs of Spring - NASA photo sharing contest and Earth Day poster raffle.		2015	pop
	32	March 2015 - Students at the Conserve School in Wisconsin's North Woods talk Picture Post.		2015	pop
	33	February 2015 - New Tumblr Blog of Weekly Panoramas: Snow Research, Snow Albedo, and Picture Post		2015	pop
	34	January 2015 - Summary of 2014. We had a great year! Welcome all new members and new posts.		2015	pop
	35	November 2014 - Finding a Picture Post while walking the Grand Trunk Trail in MA.		2014	pop
	36	October 2014 - Bear Paw Regional Greenways' Beaver Pond - a year later.		2014	pop
	37	September 2014 - Estimating the timing of seasonal change in vegetation using pictures at Blue Hill Observatory in MA.		2014	pop
	38	August 2014 - Annual UNH GLOBE Teacher Workshop on how to include Picture Post in outdoor curriculum: and a mystery about our training post!		2014	pop
	39	July 2014 - A student at the Penn State Brandywine campus is using Picture Post to monitor campus development: the campus includes Pic Posts in their master plan!		2014	pop
	40	June 2014 - Announcing our iPhone app! A look at the wide variety of Picture Post projects.		2014	pop
	41	May 2014 - Picture Post Workshop at Lakeland Discovery Center. View and download the 2014 Earth Day Poster.		2014	pop
	42	April 2014 - Winkel Chestnut Farm - using phenology and picture post to predict frost sensitivity in chestnut trees.		2014	pop
	43	March 2014 - Bear-Paw Regional Greenways: Picture Posts for Land Conservation Organizations.		2014	pop
	44	February 2014 - PhenoCam research project. PopClock and other phenology monitoring programs you can join.		2014	pop
	45	January 2014 - The Picture Post as art - the Phenology Phencepost. Summary of 2013. Welcome all new members!		2014	pop
	46	November 2013 - Check out sand movement around the post at Crane's Beach in MA! Join the conversation in our Forums about environmental monitoring and stewardship.		2013	pop
	47	October 2013 - Middle School Students observe a pollinator garden with their picture post. What can you monitor this winter?		2013	pop
	48	September 2013 - Elementary School Children get outdoors and take pictures as part of Project SEE - Science & Environmental Education. Take your fall pictures and try our new Zip to upload!		2013	pop
	49	August 2013 - Non-traditional Environmental Science students in MA monitor landscape recovery following a 2011 tornado.		2013	pop
	50	July 2013 - Picture Post partners with Forest Watch to monitor health of White Pines.		2013	pop
	51	June 2013 - Nature Meets Tech! at Camp Bayou Outdoor Learning Center in Florida, with Picture Posts.		2013	pop
	52	May 2013 - What's in your backyard? - Mine has a lovely Sugar Maple Tree! Thanks to everyone for contributing pictures for Earth Day.		2013	pop
	53	April 2013 - Cornerstone Learning Community students in FL observe phenological changes and changes in the landscape due to forest management at Longview Farm.		2013	pop
	54	March 2013 - Blue Hill Observatory in MA asks what kinds of quantitative data can you get from pictures?		2013	pop
	55	February 2013 - Students in New Orleans plant and monitor trees in a local park to restore habitat destroyed by Hurricane Katrina.		2013	pop
	56	January 2013 - PPost presentations at AGU! Welcome all new members in 2012.		2013	pop
	57	November 2012 - University of Idaho students connect Picture Post with phenology and the National Phenology Network.		2012	pop
	58	October 2012 - A special nature trail in Maine. Do you have historical photos of your site?		2012	pop
	59	September 2012 - Take your fall pictures! Can you compare this year with past years? Students, volunteers, and visitors monitor Ponte Vedra Beach in Florida with multiple picture posts!		2012	pop
	60	August 2012 - PPost goes to the First Ever Conference on Public Partcipation in Scientific Research. Check out our new android app!		2012	pop
	61	July 2012 - Educators in Wells Maine use Picture Posts to tell the story of the health of the harbor. QR codes as signs.		2012	pop
	62	June 2012 - Picture Post at the NASA Educators Annual Retreat. Satellite imagery and Picture Post.		2012	pop
	63	May 2012 - Community Engagement and Environmental Monitoring in Maine.		2012	pop
	64	April 2012 - See how Dr. Paul Alaback built a portable post in Colorado. Other citizen science projects that PPosters may be interested in.		2012	pop
	65	March 2012 - The Franklin School 5th graders in Portsmouth NH restore a shoreline with help from Dr. Dave Burdick at UNH.		2012	pop
	66	February 2012 - Is this winter different from last? Check out Seacoast Science Center pics and judge for yourself.		2012	pop
	67	January 2012 - PPost presentations in DC! Create a vegetation index from pictures.		2012	pop
		North American Butterfly Counts
	1	Emily B. Dennis Byron J.T. Morgan Tom M. Brereton David B. Roy Richard Fox https://doi.org/10.1111/cobi.12956	5	2017	r		Conservation Biology
	2	https://www.prnewswire.com/news-releases/citizen-scientists-will-be-rewarded-for-monitoring-butterflies-this-month-300456763.html		2017	pop
	3	American Butterflies (ISSN 1087-450X) (Jeffrey Glassberg, editor) is published quarterly by the North American Butterfly Association, Inc. (NABA),			pop
	4	Inamine, H., S.P Ellner, J.P. Spring, and A.A. Agrawal. 2016. Linking the continental migratory cycle of the monarch butterfly to understand its population decline. Oikos (Online Early).(link is external)	4	2016	r	99
	5	Ries, L., Taron, D.J., Rendon-Salinas, E. 2015 Online Early. The Disconnect Between Summer and Winter Monarch Trends for the Eastern Migratory Population: Possible Links to Differing Drivers. Annals of the Entomological Society.(link is external)	3	2015	r		Annals of Entomological Society
	6	Ries, L., K. Oberhauser, D. Taron, E. Rendon-Salinas. 2015. Connecting eastern monarch population dynamics across their migratory cycle. In (K. Oberhauser, ed.) Monarchs in a changing world: Biology and conservation of an iconic insect. Cornell University Press. Ithaca, NY.(link is external)		2015	b
	7	Meehan, T. D., J. Glassberg, and C. Gratton. 2013. Butterfly community structure and landscape composition in agricultural landscapes of the central United States. Journal of Insect Conservation 17:411-419.(link is external)	3	2013	r		J. of Insect Conservation
	8	White, E. P., K. M. Thibault, and X. Xiao. 2012. Characterizing species abundance distributions across taxa and ecosystems using a simple maximum entropy model. Ecology 93:1772-1778.(link is external)	3	2012	r		Ecology
	9	Matteson, K. C., D. J. Taron, and E. S. Minor 2012. Assessing citizen contributions to butterfly monitoring in two large cities. Conservation Biology 26: 557-564(link is external)	3	2012	r		Conservation Biology
	10	O'Brien, J. M., J. H. Thorne, M. L. Rosenzweig, and A. M. Shapiro. 2011. Once-yearly sampling for the detection of trends in biodiversity: The case of Willow Slough, California. Biological Conservation 144:2012-2019.(link is external)	4	2011	r		Biological Conservation
	11	Buckley, L B., M.C. Urban, M.J. Angilletta, L.G. Crozier, L.J. Rissler, M.W. Sears. 2010. Can mechanism inform species' distribution models? Ecology Letters 13:1041-1054.(link is external)	6	2010	r		Ecology Letters
	12	Ries, L., and S. P. Mullen. 2008. A rare model limits the distribution of its more common mimic: A twist on frequency-dependent Batesian mimicry. Evolution 62:1798-1803.(link is external)	2	2008	r		Evolution
	13	Woods, J.N., J. Wilson, J. R. Runkle. 2008. Influences of climate on butterfly community and population dynamics in western Ohio. Environmental Entomology 37:696-706.(link is external)	3	2008	r		Env. Entomology
	14	Koenig, W. D. 2006. Spatial synchrony of monarch butterflies. American Midland Naturalist 155:39-49.(link is external)	1	2006	r		American Midland Naturalist
	15	White, P., and J. T. Kerr. 2006. Contrasting spatial and temporal global change impacts on butterfly species richness during the 20th century. Ecography 29:908-918.(link is external)	2	2006	r		Ecography
	16	Vandenbosch, R. 2003. Fluctuations of Vanessa cardui butterfly abundance with El Niño and Pacific Decadal Oscillation climatic variables. Global Change Biology 9: 785–790.(link is external)	1	2003	r		Biology
	17	Kocher, S. D., and E. H. Williams. 2000. The diversity and abundance of North American butterflies vary with habitat disturbance and geography. Journal of Biogeography 27:785-794.(link is external)	2	2000	r		J. of Biogeography
	18	Swengel, A. B. 1995. Population Fluctuations of the Monarch (Danaus plexippus) in the 4th of July butterfly count 1977-1994. American Midland Naturalist 134:205-214.(link is external)	1	1995	r		American Midland Naturalist
	19	Swengel, A. B. 1990. Monitoring butterfly populations using the Fourth of July Butterfly Count. American Midland Naturalist 124:395-406.	1	1990	r		American Midland Naturalist
		GLOBE Project
	1	Planning for the International Polar Year 2007-2008: report of the implementation workshop. Natl Academy Press. (link)		2005	b
	2	Roblyer, M., Dicky, E., and Odell, M. R. L. (2005). Chapter 11: Technology in mathematics and science instruction. In Roblyer, M., editor, Integrating Educational Technology into Teaching. Prentice Hall..		2005	b
	3	Cowie, B., Eames, C., Harlow, A., Bolstad, R., Barker, M., Keown, P., Edwards, R., and Coll, R. (2004). Environmental education in New Zealand schools: Research into current practice and future possibilities. volume 3: A critical stocktake of the characteristics of effective practice in environmental education in New Zealand schools and kura kaupapa m ̈aori.		2004	b
	4	Odell, M. R. L., Badger, S., Kennedy, T. J., Ewers, T., and Klett, M. (2004). Integrating information technology into undergraduate science. In Sunal, D. W., Wright, E. L., and Bland, J., editors, Research in Science Education: Reform in Undergraduate Science Teaching for the 21st Century, Chapter 10, pages 167–180. Information Age Publishing Inc, Greenwich, CT.		2004	b
	5	Bagayoko, D. and Mohammad, D. (2003). Correlations Between Global Learning and Observations to Benefit the Environment (GLOBE) and the Louisiana Mathematics Content Standards. A 47 page manual for integrating GLOBE into the teaching and learning of mathematics. (ISBN No. 0-9715233-2-0). LS-LAMP, Baton Rouge, LA.		2003	b
	6	Bradsher, M. (2003). Technology in secondary education. In Benjamin, A., Gillies, J., and Bradsher, M., editors, Beyond Basic Education—Secondary Education in the Developing World, chapter 5, pages 67–88. The Academy of Educational Development and the World Bank Institute, Washington, DC.		2003	b
	7	Brooks, D. R., Mims, F. M. I., Levine, A. S., and Hinton, D. (2003). The GLOBE/GIFTS Water Vapor Monitoring Project: An Educator's Guide with Activities in Earth Sciences. NASA Publication EG-2003-12-06-LARC.		2003	b
	8	Ishwaran, N. and Stone, R. (2003). Heritage Learning and Data Collection: World Heritage, Environmental Education and Bridging the Digital Divide: A Collaborative project by UNESCO'S World Heritage Center and The GLOBE Program. CIA Online World Fact Book 2002 edition.		2003	b
	9	Kaivola, T. (2003). 13. international collaboration in the field of environmental and geographical education. International Handbook on Geographical Education, page 191.		2003	b
	10	LASTER, P. and GRABLE, C. (2003). Resource list with information on the digital equity portal. Toward digital equity: bridging the divide in education, page 263.		2003	b
	11	Limaye, S., Sromovsky, L., Menzel, W., Valkanas, K., and Pertzborn, R. (2003). Comparison of column water vapor retrieved from goes and ground based led sun photometer developed for gifts education and public ourtreach program and GLOBE. In EGS-AGU-EUG Joint Assembly, volume 1, page 13804.		2003	b
	12	Robinson, D., Krumm, D., Kozusko, F., and Maggi, B. (2003). Calipso and cloud- sat missions offer student opportunities in atmospheric research, remote sensing, and data comparisons globally. In Geoscience and Remote Sensing Symposium, 2003. IGARSS'03. Proceedings. 2003 IEEE International, volume 7, pages 4531–4533. IEEE.		2003	b
	13	SLATER, F. (2003). 20. exploring relationships between teaching and research in geography education. International Handbook on Geographical Education, page 285.		2003	b
	14	Bagayoko, D., Ford, R. L., and Boger, R. (2002). GLOBE: An ideal platform for science education and global climate change research (GCCR). In 2002 Proceedings of the Malian Sym- posium of Applied Sciences (MSAS), ISBN No. 951-42-7322-2, pages 145–150, Bamako, Mali. University of Oulu Press, Oulu, Finland.		2002	b
	15	Greca, I. and Gonz ́alez, E. (2002). Comunidades de aprendizaje en desarrollo sustentable. Actas de XX Encuentros de Did ́actica de las Ciencias experimentales, pages 231–238.		2002	b
	16	Kaivola, T. and Masalin, T. (2002). Teaching and studying environmental issues on the web in ENO environment online. Teoksessa Meisalo, V.(toim.) Aineenopettajankoulutuksen vaihtoehdot ja tutkimus, pages 175–186.		2002	b
	17	Osler, A. and Vincent, K. (2002). Citizenship and the challenge of global education. Trentham Books Ltd.		2002	b
	18	Slattery, W., Mayer, V., and Klemm, E. (2002). Using the internet in earth systems courses. Global Science Literacy, pages 93–107.		2002	b
	19	Takahashi, M. and Abe, O. (2002). Japanese experiences and trend on environ- mental education. Documentation of Pioneering Examples, page 15.		2002	b
	20	Bagayoko, D. and Ford, R. L. (2001). Meta-correlations between GLOBE and science and mathematics education reforms. Published in the US and elsewhere. (ISBN No. 0-9704609-8- 8), pages 5–7.		2001	b
	21	Biilmann, O. (2001). GIS and remote sensing in primary and secondary education. In Green, D. R., editor, GIS: A Sourcebook for Schols, chapter 10, pages 137–144. Taylor & Francis, New York, NY.		2001	b
	22	Feldman, R. (2001). Don't whistle in school: the history of America's public schools. Lerner Publications.		2001	b
	23	Kennedy, T. J. and Canney, G. (2001). Collaborating across language, age, and geographic borders. In Risko, K. and Bromley, K., editors, Collaboration for Diverse Learners: Viewpoints and Practices, pages 310–329.		2001	b
	24	Ladd, I. and Mickley, W. A. (2001). The Air We Breathe. LaRC from the Office of Education and NASA Langley Research Center, Hampton, Virginia, publication eg-2001-10- 12 edition.		2001	b
	25	Robertson, W. and Katz, P. (2001). Community connections for science education, volume 1. Natl Science Teachers Assn.		2001	b
	26	Ruscher, P.H., D. LaHart, and K. Kloesel. 2001. Relative Humidity Protocol (2001). Teacher's Guide for GLOBE, D. Butler et al., editors. The GLOBE Program, Washington, D.C.		2001	b
	27	Ruscher, P.H., D. LaHart, and K. Kloesel. 2001. Cloud Protocol (2001). Teacher's Guide for GLOBE, D. Butler et al., editors. The GLOBE Program, Washington, D.C.		2001	b
	28	Ruscher, P.H., D. LaHart, and K. Kloesel. 2001. Pressure Protocol (2001). Teacher's Guide, D. Butler et al., editors. The GLOBE Program, Washington, D.C.		2001	b
	29	Kengor, P. (2000). Wreath Layer or Policy Player?: The Vice President's Role in Foreign Affairs. Lexington Books.		2000	b
	30	Kennedy, T. J. and Odell, M. R. L. (2000). Globe: An international, technology-based interdisciplinary program. In Klein, H. E., editor, Case Method Research and Appli- cation: Creative Interactive Teaching, Case Method and Other Techniques, Vol. XII, pages 215–218.		2000	b
	31	Means, B. and Coleman, E. (2000b). Technology supports for student partic- ipation in science investigations. Innovations in Science and Mathematics Education: Advanced Designs for Technologies of Learning, pages 287–319. Erlbaum, Mahwah, New Jersey.		2000	b
	32	Roschelle, J., Pea, R., Hoadley, C., Gordin, D., and Means, B. (2000b). Changing how and what children learn in school with computer-based technologies. The future of children, pages 76–101.		2000	b
	33	Ross, T., Ansari, S. R., and Faas, W. M. (2000). Integrating GLOBE student data observations at NCDC in climate monitoring activities. National Climate Data Center Publications, pages 1–31.		2000	b
	34	Schneider, M. (2000). Education for a sustainable future: a paradigm of hope for the 21st century. Springer US.		2000	b
	35	Berenfeld, B. (1999). The internet in our classrooms: Teaching tomorrows skills for tomor- rows world. In Ware, S., editor, Science and Environment Education: The Millennium Challenge, pages 215–234. The World Bank, Washington, DC.		1999	b
	36	Gore, A. and Kaufmann, J. (1999). The world according to Al Gore: an A-to-Zcompilation of his opinions, positions, and public statements. Macmillan.		1999	b
	37	House, U. S. C. (1999). National Weather Service and Related Agencies Authorization Act of 1999: report together with minority views (to accompany HR 1553)(including cost estimate of the Congressional Budget Office)., volume 106. USGPO.		1999	b
	38	on Hydrologic Science, C. (1999). Hydrologic science priorities for the US Global Change Research Program: an initial assessment. National Academies Press.		1999	b
	39	Bostrom, A. and Kingsley, G. (1998). Citizenship on the net: The case of environmentalism. In Porter, A. and Reed, W., editors, The information revolution: Current and future consequences, pages 163–181. Ablex Publishing Corporation, Greenwich, CT.		1998	b
	40	Gao, Z. (1998). Environmental regulation of oil and gas, volume 11. Kluwer Law Intl.		1998	b
	41	Kennedy, T. J., Odell, M. R. L., Jensen, F., and Austin, L. D. (1998). A content- based, hands-on program: Idaho FLES. Hispania, pages 933–940.		1998	b
	42	Smith, W. et al. (1998). GLOBE Program Teacher's Guide (1998). U.S. Government Printing Office.		1998	b
	43	Investigation. Teacher's Guidebook: GLOBE Program, Washington, D.C.		1997	b
	44	Congalton, R. and Becker, M. (1997). Validating student data for scientific use: An example from the GLOBE Project. In Cohen, K., editor, Internet Links for Science Education: Student-Scientist Partnerships, pages 133–156. Plenum Press, New York.		1997	b
	45	Gross, D. (1997). A curriculum based on the principle of sustainable development. Nakayama et al., eds, pages 80–87.		1997	b
	46	Khazenie, N. and Stockman, S. (1997). NASA's Mission to Planet Earth in- vests in the future through a broad national education program. In Geoscience and Remote Sensing, 1997. IGARSS'97. Remote Sensing-A Scientific Vision for Sustainable Development., 1997 IEEE International, volume 2, pages 685–687. IEEE.		1997	b
	47	Means, B., Olson, K., and Ruskus, J. (1997). Technology and education reform. United States Govt Printing Office.		1997	b
	48	Smith, W. et al. (1997(. GLOBE Program Teacher's Guide (1997). U.S. Government Printing Office.		1997	b
	49	Washburne, J. C. and Henzel, C. L. (1997). GLOBE Teachers Guide: Soil Moisture and Temperature Investigation. Teacher's Guidebook, GLOBE Program, Washington, D.C.		1997	b
	50	Rubin, A. (1996). Educational technology: Support for inquiry-based learning. Technology Infusion and School Change: Perspectives and Practices, pages 34–71.		1996	b
	51	Smith, W. et al. (1996). GLOBE Program Teacher's Guide (1996). U.S. Government Printing Office.		1996	b
	52	Smith, W. et al. (1996). GLOBE Program Teacher's Guide: 2nd Edition, Summer 1996. U.S. Government Printing Office.		1996	b
	53	(US), G. P. (1996). GLOBE Program teacher's guide: GLOBE 1997 supplement. The Program.		1996	b
	54	Deloria Jr, V., Wildcat, D., (2010). Power and place: Indian education in America. Fulcrum Publishing.		2010	b
	55	Fort, D. (2010). One Legacy of Paul F. Brandwein, Chapter The Paul F-Brandwein Institute: Continuing a Legacy in Conservation Education, pages 119–131. Springer.		2010	b
	56	Lohwater, T. (2010). Science communication and public engagement with science. Science Education Leadership: Best Practices for the New Century, page 313.		2010	b
	57	Moseley, C. Desjean-Perrotta, B. and Crim, C. (2010). Exploring preservice teachers mental models of the environment. The Inclusion of Environmental Education in Science Teacher Education, pages 209–223.		2010	b
	58	Butler-Pascoe, M. (2009). English for Specific Purposes (ESP), Innovation and technology. English Education and ESP. (Monograph), Taipei, Taiwan.		2009	b
	59	Coffman, T. (2009). Engaging students through inquiry-oriented learning and technology. Rowman & Littlefield Pub Inc.		2009	b
	60	De Villiers, J. (2009). Sienings van laerskoolopvoeders en-skoolhoofde van leerders wat begaafd is. Stellenbosch: University of Stellenbosch..		2009	b
	61	Kerski, J. (2008). Geographic information systems in education. The Handbook of Geographic Information Science, pages 540–556.		2008	b
	62	Lai, K. (2008). ICT supporting the learning process: The premise, reality, and promise. Inter- national Handbook of Information Technology in Primary and Secondary Education, pages 215–230.		2008	b
	63	Nama, M., Bongwa, C., Forbin, D., and Paizee, D. (2007). Stay Tuned. Cambridge University Press, Cambridge UK.		2007	b
	64	Adams, D. and Hamm, M. (2006). Media and Literacy: Learning in the Information Age - Issues, Ideas, and Teaching Strategies. Charles C Thomas Publishers Ltd, Springfield, IL, third edition.		2006	b
	65	El'mich, K. (2006). The internet and science education. Teaching and learning science: a handbook, 2:347.		2006	b
	66	Hathaway, B., Zarlengo, K., Bongwa, C., Forbin, D., and Paizee, D. (2006). Elementary GLOBE K-4 Earth System Science Unit. University Corporation for Atmospheric Research, Boulder, Colorado.		2006	b
	67	Hlawatsch, S. and fu ̈r Geowissenschaften, D. G. (2006). Geo- science education: Understanding system Earth. Deutsche Gesellschaft fu ̈r Geowissenschaften.		2006	b
	68	Kennedy, T. J. (2006d). Making content connections online via The GLOBE Program. In Hanson-Smith, E. and Rilling, S., editors, Computers in the Language Classroom: From Theory to Practice, pages 83–96. TESOL Publication.		2006	b
	69	Kuester, F., Brown-Simmons, G., Knox, C., and Yamaoka, S. (2006). Earth and planetary system science game engine. Technologies for E-Learning and Digital Entertainment, pages 529–540.		2006	b
	70	Sparrow, E., Dawe, J., and Chapin III, F. (2006). Communication of Alaskan boreal science with broader communities. Alaska's Changing Boreal Forest, page 323.		2006	b
	71	Thomas, D., Robinson, J., Tate, J., and Thumm, T. (2006). Inspiring the next generation: Student experiments and educational activities on the International Space Station, 2000-2006. NASA, TP-2006-213721, www. nasa. gov.		2006	b
	72	Tilbury, D. and Wortman, D. (2006). Geography and sustainability the future of school geography? Geographical Education in a Changing World, pages 195–211.		2006	b
	73	Dickinson, J. L., and R. Bonney, 2012: Citizen science: Public participation in environmental research. Cornell University Press, 299 pp. (link)		2012	b
	74	Ayorekire, J. and Twinomuhangi, R. (2011). Uganda: Educational reform, the rural–urban digital divide, and the prospects for GIS in schools. International perspectives on teaching and learning with GIS in secondary schools, pages 283–289.		2011	b
	75	Harlin, J., Kloetzer, L., Patton, D., Leonhard, C., Leysin American School. “Turning Students into Citizen Scientists.” Citizen Science: Innovation in Open Science, Society and Policy, edited by Susanne Hecker et al., UCL Press, London, pp. 410–428, 2018 (link).		2018	b
	76	Scheifinger, H., Templ, B., "Is Citizen Science the Recipe for the Survival of Paper-Based Phenological Networks in Europe?" BioScience, Oxford University Press. June 2016. (link).		2016	b
	77	Nichols, C., Porter, D., and Williams, R. (2003). Recent advances and issues in oceanography. Greenwood Publishing Group.		2003	b
	78	List, H., Zeeman, S., Lutz, C., Garcia, M., Guiuliano, C., Morris, R., and Simmons- Waters, B. (2007a). Atmosphere- Student Lab Book. Based on work supported by the National Science Foundation Grant No. 0222740.		2007	b
	79	High, V., VanHorn, L. (2014) Soil Science in the Digital Age: Kindergarteners Gain Meaningful Experiences in Earth Science While Learning How to Answer Questions. Science and Children. NSTA Press.		2012	b
	80	Cardulla, F. (2001). Welcome to this special issue of. ChemMatters, page 3.		2001	b
	81	McNerney, C. and Davis, N. (1996). Education for Sustainability: An Agenda for Action. DIANE Publishing.		1996	b
	1	Chambers, L. and Duda, D. (2005). Count-a-thon of airplane contrails. Eos Trans. AGU, 86:41. (link)		2005	c
	2	Frumin, I., Avdeeva, S., and Vassiliev, K. (2005). Information technologies as a means for school transformation. In UNESCO between Two Phases of the World Summit on the Information Society, volume 15, page 180, Saint Petersburg, Russia.		2005	c
	3	Meeson, B. (2005). Using ocean observing systems to promote lifelong ocean education. In OCEANS, 2005. Proceedings of MTS/IEEE, pages 1660–1666. IEEE.		2005	c
	4	Odell, M. R. L. (2005). NASA resources to support science teaching. Presented at the Conference on Teaching Elementary Science: Developing Models of Collaboration among Schools, Colleges and Scientists, Wheelock College, Boston, Massachusetts..		2005	c
	5	Boger, R., LeMone, P., McLaughlin, J., Sikora, S., and Henderson, S. (2004). GLOBE ONE: A Community-Based Environmental Field Campaign. In Monitoring Science & Technology Symposium, Denver, CO.		2004	c
	6	Duda, D. P., Palidkonda, R., and Minnis, P. (2004). Relating satellite-based contrail detection to NWA output. 11th American Meteorological Society Conference on Aviation, Range, and Aerospace Meteorology, 11:8–9.		2004	c
	7	Mcphetres, S. (2004). Global wellness initiatives blending traditional scientific knowledge with community mentorship. 11-15 August 2004 The Arctic Institute of North America University of Calgary Calgary, Alberta, Canada, 11:185.		2004	c
	8	Ricardo Camacho, I. and Juan, L. (2004). Graduate chemistry students as mentors in K-12 science education using GLOBE. In The 56th Southeast Regional Meeting 2004.		2004	c
	9	Sparrow, E., Verbyla, D., White, A., Gordon, L. (2004). "Students Engaged in Climate Change Research Through Vegetation Phenology Studies. EOS Transactions, American Geophysical Union, v.85(47). (link)		2004	c
	10	Whitaker, M., Nijssen, B., Washburne, J., and Ferr ́e, T. (2003). GLOBE soil moisture measurement campaigns: Toward school-based validation of satellite measurements and model predictions. In 12th Symposium on Education.		2003	c
	11	Ellsworth, M., Artero, T., Bramski, K., Gethers, L., Gooden, E., Rich, N., and Jetter, T. (2002a). A budburst phenology study: Relating climate conditions with the timing of budburst. In AGU Spring Meeting Abstracts, volume 1, page 07.		2002	c
	12	Ellsworth, M., Dowling, A., Johnson, R., and Lewis, C. (2002b). A study of reflectance spectra of deciduous tree leaves with an attempt to correlate environmental factors of temperature and precipitation. In AGU Spring Meeting Abstracts, volume 1, page 08.		2002	c
	13	Hilton Jr, B. (2002). Operation rubythroat: The hummingbird project. In Seventh Annual GLOBE Conference, Chicago, IL.		2002	c
	14	Houtsonen, L., Arbøl, K., Kankaanrinta, I., and Rehunen, A. (2002). Web-based international projects in geographical, environmental and cultural education: The European YoungNet Project as a case study. In Teoksessa Proceedings: Education for Sustainable Living. IGU Commission on Geographical Education. Volume One. Richards Bay Symposium, Richards Bay, Republic of South Africa, pages 1–4.		2002	c
	15	Huntemann, V. (2002). Our eye in the sky. In Teach Space 2001: International Space Station Education Conference, volume 491, page 76.		2002	c
	16	Luehmann, A. (2002). Powerful hidden forces affecting teachers appraisal and adoption of innovative technology-rich curricular supports for secondary water quality learning. In Proceedings of the American Education Research Association Annual Meeting.		2002	c
	17	Moore, J. and Waters, S. (2002). Applications of satellite imagery, remote sensing and computer visualizations: observing the earth visualizing the future. In Geoscience and Remote Sensing Symposium, 2002. IGARSS'02. 2002 IEEE International, volume 1, pages 530–532. IEEE.		2002	c
	18	Ramnath, K. and Dyal, S. (2002). Planting our future with neighbouring com- munities: A national energy company experience. In SPE International Conference on Health, Safety and Environment in Oil and Gas Exploration and Production.		2002	c
	19	Robin, J., Levine, E., Riha, S., and Trakhtenberg, I. (2002). GLOBE (Global Learning and Observations to Benefit the Environment) meets GAPS (General Purpose Simulation Model of the Atmosphere-Plant-Soil System): Utilizing student data to model the atmosphere-plant-soil system. In 17th World Congress of Soil Science, Bangkok, Thailand, 14-20 August 2002. Soil and Fertilizer Society of Thailand.		2002	c
	20	Williams, T. (2002). The role of hands-on science labs in engaging the next generation of space explorers. In IAF abstracts, 34th COSPAR Scientific Assembly, volume 1, page 618.		2002	c
	21	Yarnall, L. and Penuel, W. (2002). Structuring group learning within a web- based science inquiry program. In Proceedings of the Conference on Computer Support for Collaborative Learning: Foundations for a CSCL Community, pages 577–578. International Society of the Learning Sciences.		2002	c
	22	Zalles, D., Quellmalz, E., Rosenquist, A., and Kreikemeier, P. (2002). Technology- supported performance assessments for middle school geoscience. In AGU Fall Meeting Abstracts, volume 1, page 0042.		2002	c
	23	Conklin, M., Clemons, J., and Bales, R. (2001). Use of cooperative K-12 water quality data by scientists. In AGU Spring Meeting Abstracts, volume 1.		2001	c
	24	Morrill, J., Bales, R., and Conklin, M. (2001). The relationship between air temperature and stream temperature. In AGU Spring Meeting Abstracts, volume 1.		2001	c
	25	Quellmalz, E., Hinojosa, T., and Rosenquist, A. (2001). Design of student assessment tools for the Global Learning and Observations to Benefit the Environment (GLOBE) Program. In Presentation at the Annual GLOBE International Conference, Blaine, WA.		2001	c
	26	Robin, J., Levine, E., Riha, S., and Trakhtenberg, I. (2001). GLOBE meets GAPS: Utilizing student data to model the atmosphere-plant-soil system. In Sixth Annual GLOBE Conference, Blaine, WA.		2001	c
	27	Sparrow, E. (2001b). Pre-college students contributing to long-term climate studies. In AGU Fall Meeting Abstracts, volume 1, page 0224.		2001	c
	28	White, S. (2001). Enhancing instruction in mathematics and science in secondary schools: an innovative approach using remote sensing. In Geoscience and Remote Sensing Symposium, 2001. IGARSS'01. IEEE 2001 International, volume 5, pages 2480–2482. IEEE.		2001	c
	29	Bombaugh, R. (2000). GLOBE citizen scientists with a satellite connection. In Rubba, P., Rye, J., Keig, P., and DiBiase, W., editors, Proceedings of the Annual Meeting of the Association for the Education of Teachers in Science, pages 554–582. ED438191.		2000	c
	30	Bourgeault, J., Congalton, R., and Becker, M. (2000). GLOBE MUC-A-THON: A method for effective student land cover data collection. In Geoscience and Remote Sensing Symposium, 2000. Proceedings. IGARSS 2000. IEEE 2000 International, volume 2, pages 551–553. IEEE.		2000	c
	31	Corbit, M. and DeVarco, B. (2000). SciCentr and BioLearn: two 3D implemen- tations of CVE science museums. In Proceedings of the third international conference on Collaborative virtual environments, pages 65–71. ACM.		2000	c
	32	de La Beaujardi`ere, J., Mitchell, H., Raskin, R., and Rao, A. (2000). The NASA digital earth testbed. In Proceedings of the 8th ACM international symposium on Advances in geographic information systems, pages 47–53. ACM.		2000	c
	33	McIntyre, N. and Chester, W. (2000). Teaching with environmental satellite technology. In Ninth Symposium on Education.		2000	c
	34	Pertzborn, R. and Limaye, S. (2000). Using earth and weather satellite data in the classroom. In Geoscience and Remote Sensing Symposium, 2000. Proceedings. IGARSS 2000. IEEE 2000 International, volume 2, pages 573–575. IEEE.		2000	c
	35	Baker, K., Rawls, D., Bell, S., Dawson, B., Wallace, M., and Winn, W. (1999). In Proceedings of the Palmer Long-Term Ecological Research Education Outreach Forum.		1999	c
	36	Bing, H. (1999). An overview of environmental education project in China. In International Conference on Evironmental Education in the Asia-Pacific Region, pages 36–39. Institute for Global Evi- ronmental Strategies & Evironemet Agency, Government of Japan.		1999	c
	37	McPherson, R., Crawford, K., Wolfinbarger, J., Melvin, A., and Morris, D. (1999). From rags to riches: Seven years in the life of a climate office educational programs. In Conference on Applied Climatology, page 13. American Meteorological Society.		1999	c
	38	Misao, O. (1999). The GLOBE Program in Japan for environmental education. Proceedings"		1999	c
	39	Science and technology for global ecology": Makuhari Messe, Chiba, Japan, July 24-27, 1999, page 213.		1999	c
	40	Fried, A., Congalton, R., and Becker, M. (1998). New frontiers in land cover classification and accuracy assessment. In Proceedings of the First International Conference on Geospatial Information in Agriculture and Forestry, pages 290–297, Ann Arbor, MI. ERIM International Inc.		1998	c
	41	Fried, A., Budd, R., Becker, M., and Congalton, R. (1996). Monitoring global environmental resources: The GLOBE perspective. In Proceedings of The GIS/LIS 96, pages 740–747, Denver, CO.		1996	c
	42	Lawless, J. and Coppola, R. (1996). Global Learning and Observations to Benefit the Environment (GLOBE): An international environmental science research and science education program. Proceedings of Eco-lnforma, 96(10):503–507.		1996	c
	43	Berenfeld, B. (2010). Leveraging technology for a new science learning paradigm. Presented at the University Leadership: Bringing Technology-Enabled Educaiton to Learners of All Ages Conference, Boston, MA. MIT LINC..		2010	c
	44	Donna, J. (2010). Lessons learned from conducting an international student climate investigation: Data, collaboration and social networking. In 19th Symposium on Education.		2010	c
	45	Geary, E. and Williams, V. (2010). Evaluation and Strategic Planning for the GLOBE Program. In AGU Fall Meeting Abstracts, volume 1, page 08..		2010	c
	46	Karsten, J., Patino, L., Rom, E., and Weiler, C. (2010). Advancing earth system science literacy and preparing the future geoscience workforce through strategic investments at the National Science Foundation. In AGU Fall Meeting Abstracts, volume 1, page 04.		2010	c
	47	Padgett, D. (2010). An hbcu ams diversity project weather studies course enhanced with community engagement content in support of inner-city emergency preparedness and response efforts. In 19th Symposium on Education..		2010	c
	48	Sparrow, E. and Gazal, R. (2010). SYMP 5-4: Are student data from GLOBE, an international citizen science program, useful to climate change studies. In The 95th ESA Annual Meeting.		2010	c
	49	Beckwith, R. and Greenfield, S. (2009). Context aware education for agriculture. In Pervasive Computing and Communications, 2009. PerCom 2009. IEEE International Confer- ence on, pages 1–5. IEEE..		2009	c
	50	Buzby, C. K. and Jona, K. (2009). Analyzing the Watershed Dynamics project as an example of successful science and education partnerships. AGU Fall Meeting Abstracts, pages A521+.		2009	c
	51	Clarke, K. (2009). An outline of the process needed for student understanding of hurricanes and El Nin ̃o Southern Oscillation (ENSO). In The Eighth Annual AMS Student Conference.		2009	c
	52	Kerlin, S., Goehring, E., Carlsen, W., Larsen, J., and Fisher, C. (2009). Design of an online global learning community: International collaboration of grades 7-9 science students. In Proceedings of the 9th International Conference on Computer Supported Collaborative Learning-Volume 2, pages 94–96. International Society of the Learning Sciences..		2009	c
	53	O'Neill-Carrillo, E., Collins, D., Garriga, J., Macchiavelli, R., and Cruz, J. (2009). Center for resources in general education (civis): Towards student success in general and stem education. In Frontiers in Education Conference, 2009. FIE'09. 39th IEEE, pages 1–6. IEEE..		2009	c
	54	Sparrow, E., Kopplin, M., and Yule, S. (2009). A worldwide community of primary and secondary students and their teachers engage in and contribute to geoscience research. In AGU Fall Meeting Abstracts, volume 1, page 0555..		2009	c
	55	Geary, E. (2008). Promoting climate literacy and enhancing student achievement through a worldwide student research campaign on climate change. In AGU Fall Meeting Abstracts, volume 1, page 0628..		2008	c
	56	Geary, E., Wright, E., Yule, S., Larsen, J., and Hoffman, M. (2008). Creating Successful Collaborations to Support Ocean Science Education: Examples from the Globe Program and the Coalition for Earth System Education. American Geophysical Union.		2008	c
	57	Moher, T., Uphoff, B., Bhatt, D., L ́opez Silva, B., and Malcolm, P. (2008). Wallcology: Designing interaction affordances for learner engagement in authentic science inquiry. In Proceeding of the twenty-sixth annual SIGCHI conference on Human factors in computing systems, pages 163–172. ACM.		2008	c
	58	Padgett, D. (2008). Historically black college and university (HBCU) students and high school learners in a cooperative geoscience education experience. In The 2008 Joint Annual Meeting.		2008	c
	59	Creilson, J., Pippin, M., Henderson, B., Ladd, I., Fishman, J., Vot ́apkov ́a, D., and Krpcov ́a, I. (2007). Surface ozone measured at GLOBE schools in the Czech Republic: A demonstration of the importance of student contribution to the larger science picture. In AGU Fall Meeting Abstracts, volume 1, page 0422.		2007	c
	60	Geary, E., Wright, E., Yule, S., Randolph, G., Larsen, J., and Smith, D. (2007). Creating successful scientist-teacher-student collaborations: Examples from the GLOBE Program. In AGU Fall Meeting Abstracts, volume 1, page 04.		2007	c
	61	Ghosh, S. and Mukherjee, M. (2007). Protection of cultural heritage against vandalism: Application of science and management techniques. In Second International Conference on Archaeology and Conservation: 7-12 December, 2003, Jordan, page 193. Fundaci ́on El Legado Andalus ́ı.		2007	c
	62	Hall, D., Montesano, P., Foster, J., Riggs, G., Kelly, R., and Czajkowski, K. (2007). Preliminary evaluation of the Afwa-NASA blended snow-cover product over the lower Great Lakes region. In Proceedings of the 64th Eastern Snow Conference. May 29th-June 1st.		2007	c
	63	POMPEA, S. (2007). GLOBE at Night: Classic and digital observations by citizen scien- tists. In 2007 GSA Denver Annual Meeting.		2007	c
	64	Sachs, S., (2007). "Using Students to Monitor the Effects of Ground-level Ozone on Plants." George Wright Society Conference.		2007	c
	65	Sparrow, E., Kurbatova, Y., Groisman, P., and Alexeev, V. (2007). Environmental studies in the Boreal Forest Zone: Summer IPY Institute at Central Boreal Forest Reserve, Fedorovskoe, Tver area, Russia (14-28 August, 2007). In AGU Fall Meeting Abstracts, volume 1, page 01.		2007	c
	66	Bergamini, J. and Haungs, M. (2006). Geotorrent: Optimizing GIS web services for interactive educational use. In Proceedings of the UCGIS 2006 Summer Assembly, June 28 - July 1, Vancouver, WA.		2006	c
	67	Bishop, J. and Congalton, R. (2006). An evaluation of the effect of terrain normalization on classification accuracy of Landsat ETM+ imagery. In ASPRS 2006 Annual Conference, May 1-5, 2006, Reno, NV.		2006	c
	68	de Vroom, J. and Boersma, K. (2006). Validation of MODIS aerosol observations over the Netherlands with GLOBE student observations: Lessons learned. In AGU Fall Meeting Abstracts, volume 1, page 1373.		2006	c
	69	Ladd, I., Fishman, J., Pippin, M., Sachs, S., Skelly, J., Chappelka, A., Neufeld, H., and Burkey, K. (2006). Inquiry based projects using student ozone measurements and the status of using plants as bio-indicators. In AGU Spring Meeting Abstracts, volume 1, page 04.		2006	c
	70	Padgett, D. (2006). Online weather studies diversity project: Enhancing an hbcu weather and climate course. In 15th Symposium on Education.		2006	c
	71	O'Connor, K., Sharp, Y., (2015) "Developing Environmental Responsibility Through Place-based Education." BIONATURE 2015: The Sixth International Conference on Bioenvironfent, Biodiversity and Renewable Energies (link)		2015	c
	72	Malmberg, J. S. & Maull, K. E. (2013). Supporting Climate Science Research With 21st Century Technologies and a Virtual Student Conference for Upper Elementary to High School Students. LEARNing Landscapes. 6(2). pg. 249-264 (link)		2013	c
	73	Spoler Canic, K., Rasol, D., & Milkovic, J. (2013). Meteorology for public. In EGU General Assembly Conference Abstracts (Vol. 15, p. 9695). (link)		2013	c
	74	Grčić, Marina, and Janja Milković, (2012). Determination of the effect of aerosols on direct solar radiation within The GLOBE Program. Meteorological and Hydrological Service of Croatia. (abstract)		2012	c
	75	Morana, L. C., Bombardier, J., Ippolito, C. V., & Wyndrum, R. W. (2012, March). Future STEM careers begin in the primary grades. In Integrated STEM Education Conference (ISEC), 2012 IEEE 2nd (pp. 1-5). IEEE. (link)		2012	c
	76	Perez, Consuelo M., Rodruigez Leon I.; Rodriguez Navar, E.N., (2012). Absortion and scattering of aerosols related with its effects over the population's respiratory system in the Guadalajara Metropolitan Area (GMA). (abstract)		2012	c
	77	Matriano, M., "Advances in Higher Education for Global Citizenship of Omanis, Current Practices and Contemporary Issues." ADVED15 International Conference on Advances in Education and Social Sciences, 1 January 2016. (link).		2016	c
	78	Sparrow, E., Spellman, K., Fabbri, C., Verbyla, D., Yoshikawa, K., Fochesatto, G., Comiso, J., Chase, M., Jones, D., Bacsujlaky, M., "Impacts and Feedbacks in a Warming Arctic: Engaging Diverse Learners in Geoscience Education and Research." EGU General Assembly 2016, Vienna Austria. (link).		2016	c
	79	Stover, L., Dere, A., Cutucache, C., Gradgenett, N., Rodie, S., Shuster, R., Tapprich, W., Schaben, C., "Integrating research experiences into high school environmental science classrooms through teacher-researcher partnerships in an urban environment." GSA poster presentation. (link).		2016	c
	80	Penuel, W. (2002). Explaining implementation variation and fidelity in GLOBE: An analysis of student data reporting patterns. In Seventh Annual GLOBE Conference, Chicago, IL. Citeseer.		2002	c
	81	Jinzhong, Y., Z. Jianping, Z. Yuyan, and L. Yan, (2012). Design of Web-based environmental information system for K-12 schools. 2012 2nd International Conference on Consumer Electronics, Communications and Networks (CECNet), 2012 2nd International Conference on Consumer Electronics, Communications and Networks (CECNet), 3199–3203.		2012	c
	82	Annis Water Resource Institute (2003). Water Resources Year in Review - Winter 2003. AWRI Riviews, Paper 4.		2003	c
	83	Congalton, R., Rowe, R., and Becker, M. (2001). The GLOBE Program Sixth Annual GLOBE Conference 22-27 July, 2001. Science Reports, 22:27.		2001	c		Science Reports
	84	Annis Water Resource Institute (2000). Water Resources Year in Review - Winter 2000. AWRI Riviews, Paper 1.		2000	c
	85	White, R., Cheung, C., Gass, J., Roman, N., Schneider, G., Blackwell, J., Weiland, J., Shaya, E., Kargatis, V., Reichert, G., et al. (1997). Recent developments in catalog data viewing and visualization at the adc. In Bulletin of the American Astronomical Society, volume 29, page 1238.		1997	c		Bulletin of the American Astronomical Society
	86	Moore, J. (1996). Applications of satellite imagery, visualizations and remote sensing in environmental science: an earth systems science approach. In Geoscience and Remote Sensing Symposium, 1996. IGARSS'96.'Remote Sensing for a Sustainable Future.', International, volume 2, pages 922–924. IEEE.		1996	c
	87	Consuelo Perez, M., Rodriguez Leon, I., & Rodriguez Navar, E. N. (2012, July). Absortion and scattering of aerosols related with its effects over the population's respiratory system in the Guadalajara Metropolitan Area (GMA). In Geoscience and Remote Sensing Symposium (IGARSS), 2012 IEEE International (pp. 2540-2543). IEEE. (link)		2012	c
	88	Xue, Y., Palmer-Brown, D., and Guo, H. (2011). The use of high-performance and high- throughput computing for the fertilization of digital earth and global change studies. International Journal of Digital Earth, 4(3):185–210. (abstract)		2011	c
	1	Apple, M. and Weiss, L. (2005). 16 constructs of learning. Encyclopedia of Education and Human Development, 2:15.. (link)		2005	ed
	2	Klinestiver, B. (2005). Sustainable and organic agriculture curriculum resources..		2005	ed
	3	MELENDRO, M. (2005). La globalizacion de la educaci ́on the globalization of the education la mondialisation de l' ́education.		2005	ed
	4	Padgett, D. (2005). Incorporating online weather studies into a physical geography course curriculum.. AMS (link)		2005	ed
	5	Padilla, M., Anderson, H., Arndt, L., Dawson, G., Forbes, D., Kennedy, T. J., Penick, J., Shugrue, S., Turina, P., and Tweed, A. (2005). Developing a World View for Science Education: In North America and Across the Globe. Final Report of the International Task Force. National Science Teachers Association (NSTA). (link)		2005	ed
	6	Staudt, C. (2005). Changing how we teach and learn with handheld computers. Corwin Pr. (link)		2005	ed
	7	Whitaker, M., Nijssen, B., Washburne, J., and Ferr ́e, T. (2005). GLOBE student observations in support of SMEX04. AMS (link)		2005	ed
	8	Brummer, R. and Matsumoto, C. (2004). Design, development, and maintenance of the GLOBE Program website and database.		2004	ed
	9	Clark, B. (2004). The effects of off-road vehicle use in desert tortoise (gopherus agassizii) habitats. (link)		2004	ed
	10	Gilbert, R. (2004). 7 language and information and communication technologies in SOSE. Studying Society and Envirnoment: Guide for Teachers, page 112. (link)		2004	ed
	11	Graves, S., Odell, M. R. L., Ewars, T. J., and Ophus, J. (2004). Chapter 32: Models of reform in teaching in the general and earth sciences: Promoting scientific literacy among undergraduate non-science majors. In Wright, D. S. . E., editor, InfoAge 2004 Volume of Research in Science Education: Reform in Undergraduate Science Teaching for the 21st Century.		2004	ed
	12	Salmio, K. (2004). Esimerkkej ̈a peruskoulun valtakunnallisista arviointihankkeista kest ̈av ̈an kehityksen didaktiikan n ̈ak ̈okulmasta. Joensuun yliopistopaino, Joensuu, 99.		2004	ed
	13	Basu, S. (2003). CCOMPOSA: Threat to United States interest in Nepal.		2003	ed
	14	Giersch, S., Butcher, K., and Reeves, T. (2003). Annotated bibliography of evaluating the educational impact of digital libraries.		2003	ed
	15	Heyneman, S. (2003). International uses of education technology.		2003	ed
	16	Kennedy, T. (2003). Making content connections through foreign language instruction via GLOBE. ERIC/CLL New Bulletin.		2003	ed
	17	Lieberman, A. (2003a). Taking ownership: Strengthening indigenous cultures and lan- guages through the use of ICTs. Retrieved January, 2:2005.		2003	ed
	18	Seidel, R. and Cox, K. (2003). Management issues in implementing education and training technology. Technology Applications in Education: A Learning View, page 323.		2003	ed
	19	Smith, M. and Broom, M. (2003). The landscape and future of the use of technology in K-12 education. Technology applications in education: A learning view, pages 3–30.		2003	ed
	20	Tinio, V., Force, E.-A. T., and Programme, U. A. P. D. I. (2003). ICT in Education. e-ASEAN Task Force.		2003	ed
	21	van Vliet, A. and De Groot, R. (2003). Challenging times. the context of the European phenology network. In: van Vliet AJH, de Groot RS (eds) Challenging times: towards an operational system for monitoring, modeling, and forecasting of phenological changes and their socio-economic impacts Wageningen University, The Netherlands.		2003	ed
	22	Wagner, C. (2003). Phase transition in Korea-US science and technology relations. Number 1644. RAND Corporation.		2003	ed
	23	Anderson, C. (2002). National Aeronautics and Space Administration (NASA): background, issues, bibliography. Nova Science Pub Inc.		2002	ed
	24	Fierz, S. (2002). Enseignement de la g ́eographie au primaire: quoi? pourquoi?		2002	ed
	25	Fisher, D. (2002). Make a cloud finder.		2002	ed
	26	Gotch, C. (2002). The nature-related knowledge, attitudes, and behaviours of Idaho youth. Master's thesis.		2002	ed
	27	Haddad, W. and Draxler, A. (2002). TechP OTENTIALS.		2002	ed
	28	Halvorsen, E. (2002). Bruk av hypermedia og web-basert informasjon i naturfagundervis- ningen: presentasjon og kritisk analyse: rapport fra notoddenseminaret 2000.		2002	ed
	29	Hilton Jr., B. 2002. Hummingbird Phenology Protocol. Teacher's Guide, D. Butler et al., editors. The GLOBE Program, Washington, D.C.		2002	ed
	30	Hilton, W. (2002). Operation ruby throat: The hummingbird project. Teachers.net Gazette, 3(10): http://teachers.net/gazette/OCT02/covera.html		2002	ed
	31	ISTE (2002). National educational technology standards for teachers: preparing teachers to use technology. (Interntional Society for Techology in Education).		2002	ed
	32	Lambert, D., Kelz, R., and Meertens, C. (2002). Unavco facility and community annual progress report for fy2002.		2002	ed
	33	Mawhinney, H., Frusciante, A., Aaron, P., and Liu, Y. (2002). Council of Educa- tional Administrative & Supervisory Organizations of Maryland.		2002	ed
	34	National Research Council (US) (2002). Technology and assessment: thinking ahead: proceedings from a workshop. Center for Education. Board on Testing and Assessment and National Research Council (US). Committee on Evaluation of National and State Assessments of Education Progress. Natl Academy Press.		2002	ed
	35	DYER, J. (2001). Jacqueline Carr. Expo Planners, page 14.		2001	ed
	36	Haury, D. (2001). Teaching science through inquiry with archived data (ERIC Digest). Colum- bus, OH: ERIC Clearinghouse for Science, Mathematics, and Environmental Education.		2001	ed
	37	Kennedy, T. J., Odell, M. R. L., and Klett, M. D. J. (2001). Internet en Las Escuelas de Estados Unidos: Una Perspectiva del Programa GLOBE. Congreso de EducaRed - Foro de la Escuela Virtual, La Novedad Pedag ́ogica de Internet, Ministerio de la Educaci ́on, Madrid, Espan ̃a.		2001	ed
	38	Kerski, J. (2001). A national assessment of GIS in American high schools. International Research in Geographical and Environmental Education, 10(1):72–84.		2001	ed
	39	Michael, D. (2001). East Lincoln High School Haze Project.		2001	ed
	40	Ramey, L. and Tomlin, J. (2001). Using the GLOBE program to enhance classroom teaching.		2001	ed
	41	Trzyna, T. and Didion, J. (2001). World directory of environmental organi- zations: a handbook of national and international organizations and programs–governmental and non-governmental–concerned with protecting the earth's resources. Number 2. Earthscan.		2001	ed
	42	Center, E., Aquarium, B., Cuker, B., and Robigou, V. (2000). Center for ocean sciences education excellence.		2000	ed
	43	Energy, A. (2000). Current treaty actions: March-April 2000.		2000	ed
	44	Flick, L. and Bell, R. (2000). Preparing tomorrows science teachers to use technology:		2000	ed
	45	Fontiane, M. (2000). High tech grass roots education: Community learning centers (CLCs) for skill building. Techknowlogia, July/August.		2000	ed
	46	Fulton, K. and Torney-Purta, J. (2000). How teachers beliefs about teach- ing and learning are reflected in their use of technology: Case studies from urban middle schools. In International Conference on Learning with Technology, Does Technology Make a Difference.		2000	ed
	47	Henzel, C. (2000). Globe, student inquiry, and learning communities.		2000	ed
	48	Linn, M., Slotta, J., and Baumgartner, E. (2000). Teaching high school science in the information age: A review of courses and technology for inquiry-based learning. Milken Family Foundation. Available at: http://www.mff.org/pubs/Hsscience.pdf.		2000	ed
	49	Mortensen, L. (2000a). Global change education. Education for a sustainable future: a paradigm of hope for the 21st century, page 15.		2000	ed
	50	Bednarz, S. and Audet, R. (1999). The status of GIS technology in teacher preparation programs. 98(2):60–67.		1999	ed
	51	Clinton, B. (1999). Veto message for Commerce, Justice, and State appropriations: message from the President of the United States transmitting veto message for HR 2670, the" Departments of Commerce, Justice, and State, the Judiciary, and Related Agencies Appropriations Act, 2000.", volume 106. USGPO.		1999	ed
	52	Garpow, W. (1999). Tourism development and coral reef. In Research Symposium.		1999	ed
	53	Goodchild, M. (1999). Multiple roles for gis in global change research. Geographic Information Research: Trans-Atlantic Perspectives, page 257.		1999	ed
	54	Lipponen, L., Lakkala, M., Hakkarainen, K., Syri, J., Lallimo, J., Ilom ̈aki, L., Muukkonen, H., and Rahikainen, M. (1999). Netd@ ys evaluation group.		1999	ed
	55	Mims III, F. (1999a). Educational affairs.		1999	ed
	56	White, M. (1999). Monitoring and modeling growing season dynamics.		1999	ed
	57	Yamashita, S. and Higuchi, T. (1999). The GLOBE and EILNet Programs in Japan. 9:15–24.		1999	ed
	58	Chen, R. (1998). Appendix a an annotated guide to earth remote sensing data and information resources for social science applications. People and pixels: linking remote sensing and social science, page 209.		1998	ed
	59	Hamil, B. (1998). Hands-on scientific research: Conducting GLOBE project protocol training in Oktibbeha County.		1998	ed
	60	Subcommittee on Sustainable Devel- opment and South Africa (1998). South African national country profile report. Dept. of Environmental Affairs & Tourism: Task Group on Research and Analysis Programs and National Research Council (US). Space Studies Board.		1998	ed
	61	Sureda, J., Negre, J., and Calvo, A. (1998). La red Internet y la educaci ́on ambiental: Primer cata ́logo de recursos para la educaci ́on ambiental en Internet, volume 2. Grao.		1998	ed
	62	Umbach, K. and Bureau, C. S. L. C. R. (1998). Learning-related outcomes of computer technology in K-12 education. Citeseer.		1998	ed
	63	(US)., N. R. C. (1998). Supporting research and data analysis in NASA's science programs: en- gines for innovation and synthesis. National Academies: Task Group on Research and Analysis Programs and National Research Council (US). Space Studies Board.		1998	ed
	64	Wardle, J. (1998). A practical alternative? Practical work in school science: which way now?, page 271.		1998	ed
	65	Abrams, E., D. Bartlett, L. Ryan et al. (1997). Teacher's Guide - The GLOBE Program. GLOBE Program, Washington, D.C.		1997	ed
	66	Bales, R.C., M.H. Conklin, and C.L. Henzel. (1997). GLOBE Teacher Guide - Hydrology		1997	ed
	67	Murphy, A. and Coppola, R. (1997). GLOBE: A science/education partnership program.		1997	ed
	68	Sureda, J. and Calvo, A. (1997). La Xarxa Internet i l'educaci ́o ambiental: primer cat`aleg de recursos per a l'educaci ́o ambiental en Internet. Grao.		1997	ed
	69	Cross, R. (1996). Current treaty actions. Romania.		1996	ed
	70	Milbourne, L. and Haury, D. (1996). Environmental education resources on the world wide web. eric digest.		1996	ed
	71	Weiss, J. (1996). The wiring of our children. NewMedia.		1996	ed
	72	U.N.G. Assembly (1995). Support for the Global Learning and Observations to Benefit the Environment (GLOBE) Programme: Resolution. UN.		1995	ed
	73	Argentina, Armenia, Australia, Austria, Belarus, Belgium, Benin, Congo, d'Ivoire, C., Republic, C., et al. (1994). Support for the Global Learning and Observations to Benefit the Environment (GLOBE) Programme: Revised Draft Resolution. UN.		1994	ed
	74	Committee on Science and Space and Technology. Subcommittee on Space (1994). HR 4008, the NOAA Authorization Act of 1994: hearing before the Subcommittee on Space of the Committee on Science, Space, and Technology, US House of Representatives, One Hundred Third Congress, second session, July 19, 1994, volume 2. USGPO.		1994	ed
	75	National Research Council (US) (1994). A review of the NOAA National Sea Grant College Program. National Academies, Committee to Review the NOAA National Sea Grant College Program.		1994	ed
	76	Vice President of the US (1993). The Globe Program: Global Learning and Observations to Benefit the Environment. Office of the Vice President.		1993	ed
	77	Bozdin, A., Klein, B. Shrine Weaver, S. (2010) The Inclusion of Environmental Education in Science Teacher Education, 299. (link)		2010	ed
	78	O'Connor, K. (2010). Experiential learning in an indigenous context: Integration of place, experience and criticality in educational practice.		2010	ed
	79	Walters, E. (2010). Care to share? Science Education Leadership: Best Practices for the New Century, page 263.		2010	ed
	80	Williams, R. and Gatebe, C. (2010). Analyzing sun photometer data to discover trends and to create educational activities for students.		2010	ed
	81	Aineslahti, M. (2009). Matka koulun kest ̈av ̈an kehitt ̈amisen maisemassa.		2009	ed
	82	Fackler, C. and Thompson, K. (2009). Ocean for Life an initiative to increase cultural understanding through ocean science.		2009	ed
	83	Grellmann, C. (2009). Light pollution and the limiting visual magnitude in Corvallis, Oregon..		2009	ed
	84	Stewart, V. (2009). Becoming citizens of the world. Challenging the Whole Child: Reflections on Best Practices in Learning, Teaching, and Leadership, page 182.		2009	ed
	85	Wang, S. (2009). The Greenschool Project in Taiwan. Schooling for Sustainable Development in Chinese Communities, pages 213–231.		2009	ed
	86	Alibrandi, M. and Baker, T. (2008). A social history of GIS in education, 1985-2007. Digital Geography: Geospatial Technologies in the Social Studies Classroom, page 1.		2008	ed
	87	Barab, S. and Dodge, T. (2008). Strategies for designing embodied curriculum. Handbook Of Research on Educational Communications and Technology, pages 97–110..		2008	ed
	88	Bell, R., Gess-Newsome, J., and Luft, J. (2008). Technology in the secondary science classroom. National Science Teachers Association.. (link)		2008	ed
	89	Center, C. (2008). About fish: A guide for children (sill) 17, 25–6 abstraction, creation of 83–7 academic discourse 222 academic identity: data analyses 201–12. The work of language in multicultural classrooms: talking science, writing science, 141:357..		2008	ed
	90	Creilson, J., Pippin, M., Henderson, B., Ladd, I., Fishman, J., Vot ́apkov ́a, D., and Krpcov ́a, I. (2008a). Surface ozone measured at globe schools in the Czech Republic: A demonstration..		2008	ed
	91	Data, C. (2008). Distance education at the middle school level: Course management systems connect to a world of possibilities veronica oleszkiewicz university of maryland university college may 8, 2008..		2008	ed
	92	Duda, D., Palikonda, R., and Minnis, P. (2008). P8. 9 relating satellite-based contrail detection to NWA output. Citeseer.		2008	ed
	93	Goldberg, J., Welsh, K., and Enyedy, N. (2008a). An examination of one successful teacher's language practices. The work of language in multicultural classrooms: talking science, writing science, page 117..		2008	ed
	94	Goldberg, J., Welsh, K., and Enyedy, N. (2008b). Negotiating participation in a bilingual middle school science classroom. The work of language in multicultural classrooms: talking science, writing science, page 117..		2008	ed
	95	Isaacs, S. and Network, M. (2008). Survey of ICT and education in Africa Volume 2: 53 country reports..		2008	ed
	96	Kennedy, T. and McClurg, N. (2008). Tribal connections to scientific discovery through the GLOBE Program.		2008	ed
	97	Mandic, M. and Roller-Lutz, Z. (2008). Stable isotope composition of precipitation in Croatia. EGU General Assembly 2008.		2008	ed
	98	McDonald, J. (2008). A case study of second-career alternatively certified science teachers: What research and educational experiences and understanding of nature of science do they bring to classroom practices?		2008	ed
	99	Penuel, W., Fishman, B., Gallagher, L., Korbak, C., Lopez-Prado, B.. Is Alignment Enough? Investigating the Effects of State Policies and Professional Development on Science Curriculum Implementation. (link)		2008	ed
	100	Qingchao, K., Xiufang, M., and Guangyan, H. (2008). Design and effectiveness of scientific inquiry learning based on campus weather station (pdf).		2008	ed
	101	Romero Abell ́o, A. (2008). El proyecto Globe. Memorias de la Real Sociedad Espan ̃ola de Historia Natural. Segunda ́epoca, (V):19–36 link)		2008	ed
	102	Stamper, C. (2008). Leveraging US strengths to enhance educational capacity building: Water services in Sub-Saharan Africa.		2008	ed
	103	Arat, Z. (2007). Conclusion: Turkey's prospects and broader implications. Human rights in Turkey, page 275. (link)		2007	ed
	104	Crawford, G. (2007). Brain-based teaching with adolescent learning in mind. (link)		2007	ed
	105	Forster, M. (2007). Introducing GIS to K12 education in Rwanda. (link)		2007	ed
	106	Frei, S., Gammill, A., and Irons, S. (2007). Integrating technology into the curriculum. Shell Education Pub. (link)		2007	ed
	107	Lee, C. (2007). An exploration of key success factors of project-based learning–a case study of Changhua Elementary School Cyberfair.		2007	ed
	108	Lin, J. (2007). A study of students' inquiry-based i-search learning experiences. (link)		2007	ed
	109	Ta, N. and Parlak, A. (2007). Environmental protection and rights. Human rights in Turkey, page 137.		2007	ed
	110	Burke, I. (2006). Ash and non-ash nitrogen and moisture levels in Whitakers Forest canopy gaps. (link)		2006	ed
	111	Doryan, E. and Badilla, E. (2006). On the road to improving the quality of life: Environmental education in the Costa Rican education system. The World Bank, 11:13.		2006	ed
	112	Koch, E., Bruns, E., Chmielewski, F., Defila, C., Lipa, W., and Menzel, A. (2006). Guidelines for plant phenological observations. World Meteorological Organisation, Geneva.		2006	ed
	113	Menoyo, M. and Garcia, M. (2006). La educacion en el siglo XXI, nuevos horizontes/Education In The XXI Century, New Horizons. Librer ́ıa-Editorial Dykinson.		2006	ed
	114	Toward an integrated Arctic observing network on Designing an Arctic Observing Network, N. R. C. U. C. (2006). Joseph Henry Pr.		2006	ed
	115	Parsons, C. (2006). SWMP/IOOS Real-Time Data in K-12 Classrooms: A Front-end Evaluation Final Report. Citeseer.		2006	ed
	116	Stepenosky, D. (2006). Different instructional methods improve learning. Best practices of award-winning secondary school principals, page 115.		2006	ed
	117	Tomasek, T. (2006). Student cognition and motivation during the Classroom BirdWatch citizen science project. The University of North Carolina at Greensboro.		2006	ed
	118	Universitet, H., H ̈akli, T., and Gradu, P. (2006). Undervisningen av atmosf ̈arens kemi i grundskolan och gymnasiet.		2006	ed
	119	Yamashita, S., Yamazoe, Y., and Tsuji, T. (2006). Learning study of heat island phenomena at GLOBE Program of Japan.		2006	ed
	120	Brinkel, Nico, van Rees, Floris, Ruis, Margit, Sloots, Forian (2015). "Community Building at Honors Programs in Continental Europe." Honors in Practice, Annual 2015. (link)		2015	ed
	121	Rice, S., Ross, S., (2015) "Oklahoma Deciduous Trees Differ in Chilling Enhancements of Budburst." Oklahoma Native Plant Record. (link)		2015	ed
	122	Chang, T., Bentz, J., Wiseman, J., Fang, Y., Copley, A., Liu, C., Ozercan, S., Ye, X., Andre, N., and Zhu, Q. (2014) A Sustainable Model for Water Resources and Environmental Education. ICSDEC 2014: pp. 955-974 (link)		2014	ed
	123	Glasson, G., Mueller, M., Tippins, D., Stewart, A., (2014) Is There an App for That? Connecting Local Knowledge with Scientific Literacy. Assessing Schools for Generation R (Responsibility), p. 215-225 (link)		2014	ed
	124	Gupta, V., Goel, S., Rupa, T. (2014). Portrayal of Environment Studies in Delhi Schools via Media. Research Journal of Arts, Management and Social Sciences, Vol 16, Year 5. (link)		2014	ed
	125	Hassard, J. "Citizen Diplomacy to Youth Activism: The Story of the Global Thinking Project." EcoJustice, Citizen Science and Youth Activism; Series Environmental Discourses in Science Education, Vol 1, p. 397-424. (link)		2014	ed
	126	MaKinster, J., Trautmann, N., Barnett, M., (2014). Teaching Science and Investigating Environmental Issues with Geospatial Technology: Designing Effective Professional Development for Teachers, 2014, p. 173-190 (link).		2014	ed
	127	Massell, D., Perralut, P. (2014) Alignment: Its Role in Standards-Based Reform and Prospects for the Common Core. Theory Into Practice: Special Issue: Looking Back and Moving Forward: No Child Left Behind, Race to the Top, and Quality Teaching. Vol. 53, Issue 3. (link)		2014	ed
	128	Moseley, C., B. Desjean-Perrotta, C. Crim (2014). Programmatic Implementation of Environmental Education in an Elementary Educator Preparation Program: A Case Study. Schooling for Sustainable Development Across the Pacific. Vol. 5, pp 243-259 (link).		2014	ed
	129	Sparrow, E.B., Gordon. L.S., Kopplin, M.R., Boger, R., Yule, S., Morris, K., Jaroensutasinee, K., Jaroensutasinee, M., Yoshikawa, K., (2014). Integrating Geoscience Research in Primary and Secondary Education. Innovations in Science Education and Technology 21, pp. 227-250. (link).		2014	ed
	130	Slattery, W., Mayer, V., Klemm, E., (2014). Using the Internet in Earth Systems Courses. Global Science Literacy. (link)		2014	ed
	131	Smith, G. (2014). Exploring Soil Moisture Protocol Alternatives for the Classroom Setting. STAR (STEM Teacher and Researcher) Program Posters. (link)		2014	ed
	132	Chen, L., Yun Dai, D., Zhou, Y. (2013). Enable, Enhance, and Transform: How Technology Use Can Improve Gifted Education, 166-176. (link)		2013	ed
	133	de Pancier Hameister, R. (2013) Surveying Biodiversity. Teaching Green: The Middle Years. p. 13-17. (link)		2013	ed
	134	Desjean-Perrotta, B. (2013). Raising a Generation of Environmentally Literate Children: Are Preservice Teachers Ready? Childhood Education, 89(4), 260-267. (link)		2013	ed
	135	De Sousa, L.O. (2013). Promoting education for sustainable development: Iban environmental management systems framework for South African primary school.		2013	ed
	136	Ferencz, V. (2013). Földrajzi információs rendszerek és a Digitális Föld. (link)		2013	ed
	137	Girault, Y., Zwang, A., Jeziorski, A. (2013). Finalités et valeurs de différentes politiques d'éducation á la soutenabilité. Education Relative A L'Environment, Vol. 11, 2013. (link)		2013	ed
	138	Hassard, J., Dias, M. (2013). The art of teaching science: Inquiry and innovation in middle school and high school.		2013	ed
	139	Koci, P. (2013). Factors Influencing Learning Environments in an Integrated Experiential Program.		2013	ed
	140	Ondrejčík, J. (2013). Projekty pro podporu výuky informatiky na ZŠ.		2013	ed
	141	Al Khalifa, P. K. B. S. (2012). His Royal Highness Prince Khalifa bin Salman Al Khalifa The Prime Minister. (pdf)		2012	ed
	142	Bouzeineddine, S. F. (2012). The integration and the impact of environmental education in school curriculum. (c2012).		2012	ed
	143	Czaczyk, Z. (2012). Evaluation of the existing meteorological stations for the agrometeorological protection of agriculture in Wielkopolska. (link)		2012	ed
	144	Gatrell, J. D., Bierly, G. D., & Jensen, R. R. (2012). Extramural Grant I: Collaborative research and outreach. In Research design and proposal writing in spatial science (pp. 161-178). Springer Netherlands. (link)		2012	ed
	145	Kasischke, E. S., Goetz, S. J., Kimball, J. S., & Mack, M. M. (2012). The arctic-boreal vulnerability experiment (ABoVE): A concise plan for a NASA-sponsored field campaign.. (link)		2012	ed
	146	Pupo, L. H. R. (2012). Sensor data visualization in virtual Globe..		2012	ed
	147	Soto Asenjo, E. (2012). Syllabus design through a reflective Teacher: taking decisions.. (link)		2012	ed
	148	Woods, T. M. (2012). Growing scientists: a partnership between a university and a school district.. (link)		2012	ed
	149	Bartels, D. (2011). Betrokken en bewust van eigen bijdrage: een evaluatieonderzoek naar de effecten van een groene maatschappelijke stage op de boerderij onder leerlingen op het voortgezet onderwijs. (link)		2011	ed
	150	Blake, S., D. L. Winsor, and L. Allen, 2011: Technology and Young Children: Bridging the Communication-Generation Gap. Idea Group Inc (IGI), 326 pp. (link)		2011	ed
	151	Kimaryo, L. (2011). Integrating environmental education in primary school education in Tanzania: teachers perceptions and teaching practices. (link)		2011	ed
	152	Weber, K. and Gokhale, B. (2011). Effect of grazing on soil-water content in semiarid rangelands of southeast Idaho. Journal of Arid Environments.		2011	ed
	153	Nugent, J., "Cloudy with a chance of "cirrus" science," NSTA Science Scope. September, 2018. (link).		2018	ed
	154	Resetar, M., Pejic, G., Ilincic, P., Lulic, Z., "The Influence of Passenger Car Population and their Activities on NOX and PM Emissions (Data from Croatia) (link)		2017	ed
	155	Biehl, Larry. "MultiSpec - Desktop and Online Tool." 2017. (link)		2017	ed
	156	Karvánková, P., Popjaková, D., Vancura, M., Nedvedová, S., "Inquiry-Based Education of Physical Geography." Current Topics in Czech and Central European Geography Education. (link).		2016	ed
	157	Remold, J., Anderson Vogt, K., Parker, C., "Authentic Inquiries into Local Issues: Increasing Engagement and Building a Sense of STEM Identity and Agency." STEM Learning and Research Center (stelar). (link).		2016	ed
	158	Barak, M. and Dori, Y. (2005). Enhancing undergraduate students' chemistry understanding through project-based learning in an it environment. Science Education, 89(1):117–139.		2005	ed
	159	Penuel, W. R., Shear, L., Korbak, C., & Sparrow, E. (2005). The roles of regional partners in supporting an international Earth science education program. Science Education, 89(6),956-979. (link)		2005	ed
	160	Templin, M. and Bombaugh, R. (2005). An innovation in the evaluation of teacher professional development serving reform in science. Journal of Science Teacher Education, 16(2):141–158.		2005	ed
	161	Baxter, G. and Mislevy, R. (2004). The case for an integrated design framework for assessing science inquiry. Technical report, CSE Technical Report 638). Los Angeles: The National Center for Research on Evaluation, Standards, Student Testing (CRESST), Center for Studies in Education, UCLA. (link)		2004	ed
	162	Brummer, R., Matsumoto, C., and Krumm, D. (2004). The increasing role of satellite data in the GLOBE Program. CIRA Magazine, 22(Fall). (link)		2004	ed
	163	Gorski, P. (2004). Multicultural education and progressive pedagogy in the online information age. Brown V. Board of Education at 50: A Special Issue of Multicultural Perspectives, 6(4):37–48. (link)		2004	ed
	164	Higuchi, T. (2004). Soil education in global learning and observations. Pedologist, 48.		2004	ed
	165	Houtsonen, L., Kankaanrinta, I., and Rehunen, A. (2004). Web use in geographical and environmental education: An international survey at the primary and secondary level. GeoJournal, 60(2):165–174.		2004	ed
	166	Johnson, A. and Jent, S. (2004). Library instruction and information literacy– 2003. Reference Services Review, 32(4):413–442.		2004	ed
	167	Penuel, W. and Means, B. (2004). Implementation variation and fidelity in an inquiry science program: Analysis of GLOBE data reporting patterns. Journal of Research in Science Teaching, 41(3):294–315.		2004	ed
	168	Shutkin, D. (2004). Thinking of the other: Constructivist discourse and cultural difference in the field of educational technology. Journal of Educationaf Thought, 38(1):67–93.		2004	ed
	169	Smith, W., Campbell, M., and Hoopingarner, A. (2004). Data mining the internet: Immersing high school students in electronic inquiry. Science Activities: Classroom Projects and Curriculum Ideas, 41(1):9–15.		2004	ed
	170	Sundburg, C., Odell, M. R. L., Sunal, D., May, A., and Ruchti, W. (2004). Team teaching in an online environment: Effects on instructors and students. NWATE Journal of Educational Practices, 3(1).		2004	ed
	171	Andersen-Spear, D. (2003). Alaska native education: Past, present and future. Sharing Our Pathways, 8(2):6.		2003	ed
	172	Aquino, T. and Levine, E. (2003). Science and math in the library media center using GLOBE. Knowledge Quest: Journal of the American Association of School Librarians, 31(3):40–41.		2003	ed
	173	Barab, S. and Luehmann, A. (2003). Building sustainable science curriculum: Acknowledging and accommodating local adaptation. Science Education, 87(4):454–467.		2003	ed
	174	Bednarz, S. and Bednarz, R. (2003). Alternative geography. InternationalHandbook on Geographical Education, 73:99.		2003	ed
	175	Bombaugh, R., Sparrow, E., and Mal, T. (2003). Using GLOBE plant phenology protocols to meet the national science education standards. The American biology teacher, 65(4):279–285.		2003	ed
	176	Bombaugh, R., Sparrow, E., and Mal, T. (2003). Using GLOBE's plant phenology to monitor the growing season. Science Scope, (March):20–23.		2003	ed
	177	Brandon, A., Spyreas, G., Molano-Flores, B., Carroll, C., and Ellis, J. (2003). Can volunteers provide reliable data for forest vegetation surveys? Natural Areas Journal, 23(3):254–262.		2003	ed
	178	Buffington, P. (2003). Innovations in science and mathematics education: Advanced designs for technologies of learning. Science Education, 87(1):145–148.		2003	ed
	179	Butler, D. M. and MacGregor, I. D. (2003). GLOBE: Science and education. Journal of Geoscience Education, 51(1):9–20.		2003	ed
	180	Cardulla, F. (2003). The GLOBE Program: Science in the sunshine. ChemMatters, 21(3):31–32.		2003	ed
	181	Doyle, R. and Krasny, M. (2003). Participatory rural appraisal as an approach to environmental education in urban community gardens. Environmental Education Research, 9(1):91–115.		2003	ed
	182	Kennedy, T. J. and Henderson, S. (2003). The GLOBE Program: Bringing together students, teachers and scientists to increase scientific understanding of the Earth through research. Children, Youth and Environments, 13(2).		2003	ed
	183	Klemm, E. and Tuthill, G. (2003). Virtual field trips: Best practices. International Journal of Instructional Media, 30(2):177–194.		2003	ed
	184	Ledley, T. S., Haddad, N., Lockwood, J., and Brooks, D. (2003). Developing meaningful student-teacher-scientist partnerships. Journal of Geoscience Education, 51:91–95.		2003	ed
	185	Mal, R. (2003). More about GLOBE... The American Biology Teacher, 65(4):4.		2003	ed
	186	Orion, N. and Fortner, R. (2003). Mediterranean models for integrating environmental education and earth sciences through earth systems education. Mediterranean Journal of Educational Studies, 8:97–111.		2003	ed
	187	Rahm, J., Miller, H., Hartley, L., and Moore, J. (2003). The value of an emergent notion of authenticity: Examples from two student/teacher–scientist partnership programs. Journal of Research in Science Teaching, 40(8):737–756.		2003	ed
	188	Howland, D. and Becker, M. (2002). GLOBE: The science behind launching an international environmental education program. Journal of Science Education and Technology, 11(3):199– 210.		2002	ed
	189	Kelly, G., Kennedy, T. J., Eberhardt, M., and Austin, L. K. (2002). Learning Spanish while practicing math concepts and skills: A winning combination. Teaching Children Mathematics, 9(3):141–147.		2002	ed
	190	Kennedy, T. J. (2002). Classroom practices for literacy development of English language learners. Northwest Passage: NWATE Journal of Education Practices, 2(1):35–39.		2002	ed
	191	Kremb, K. (2002). Geookoagenda III-GLOBE: Global Learning and Observations to Benefit the Environment. GEOOKO-BENSHEIM-, 23(3):231–234.		2002	ed
	192	Marks, S., Vitek, J., Giardino, J., and McQueen, K. (2002). Creating curricular change: needs in grades 8-12 earth science. Geomorphology, 47(2-4):261–273.		2002	ed
	193	Mislevy, R., Chudowsky, N., Draney, K., Fried, R., Gaffney, T., Haertel, G., Hafter, A., Hamel, L., Kennedy, C., Long, K., et al. (2002). Design patterns for assessing science inquiry. Unpublished manuscript, Washington, DC.		2002	ed
	194	Odell, M. R. L. and Kennedy, T. J. (2002). Idaho Space Grant Education Out- reach Opportunities. Aerospace Technology Symposium 2002, University of Nebraska at Omaha Aviation Institute (UNOAI) Monograph Series, Report 02-5.		2002	ed
	195	Tuthill, G. and Klemm, E. (2002). Virtual field trips: Alternatives to actual field trips. International journal of instructional media, 29(4):453–468.		2002	ed
	196	Wormstead, S., Becker, M., and Congalton, R. (2002a). Tools for successful student–teacher–scientist partnerships. Journal of Science Education and Technology, 11(3):277–287.		2002	ed
	197	Wormstead, S., Becker, M., and Congalton, R. (2002b). Tools for successful student-teacher-scientist partnerships. Journal of Science Education and Technology, 2(3):277–287.		2002	ed
	198	Avard, M. and Clark, B. (2001). GLOBE in preservice and inservice teacher edu- cation. Journal of Geosciences Education, V, 49:461–466.		2001	ed
	199	Barab, S. and Hay, K. (2001). Doing science at the elbows of experts: Issues related to the science apprenticeship camp. Journal of Research in Science Teaching, 38(1):70–102.		2001	ed
	200	Hamil, B. and Mzouoghi, T. (2001). Technology-rich education for tomorrow's teachers. Technology and Teacher Education Annual, 2:1960–1963.		2001	ed
	201	Kennedy, T. J. (2001). Preparing teachers for educating linguistically diverse students. Northwest Passage: NWATE Journal of Education Practices, 1(1):51–55.		2001	ed
	202	LaHart, V. and Roden, H. (2001). Cool science. Science Scope, 25(1):16–18.		2001	ed
	203	Sparrow, E. (2001a). GLOBE: A new model in K-12 science education. Global Glimpses: Center for Global Change and Arctic System Research, 9(1):1–11.		2001	ed
	204	Camacho-Zapata, R. and Lopez-Garriga, J. (2000). In the classroom-tested demonstrations-integration of pre-college chemistry education and the GLOBE (Global Learning and Observations to Benefit the Environment) Program. Journal of Chemical Education, 77(12):1586–1589.		2000	ed
	205	Coleman, E. B. and Penuel, W. R. (2000b). Web-based student assessment for program evaluation. Journal of Science Education and Technology, 9(4):327–342.		2000	ed
	206	Guidelines for science educators. Contemporary Issues in Technology and Teacher Education, 1(1):39–60.		2000	ed
	207	Haskett, J., Levine, E., Carey, P., and Niepold, F. (2000). Biomass measurement: A science activity for middle school. Science Activities, 37:33–38.		2000	ed
	208	Kozma, R. (2000). Reflections on the state of educational technology research and development. Educational Technology Research and Development, 48(1):5–15.		2000	ed
	209	Mesarch, M., Meyer, S., and Gosselin, D. (2000). A flexible K-12 weather data collec- tion and education program. Electronic Journal of Science Education, 5(1).		2000	ed
	210	Moore, J. (2000a). Book review: An essay. Education and Information Technologies, 5(2):147–153.		2000	ed
	211	Moore, J. (2000b). Developing collaborative international education projects'through the GLOBE Program: The Digital Earth Project to observe the earth and visualize the future. Communicating sustainability, 8:349.		2000	ed
	212	Mortensen, L. (2000b). Teacher education for sustainability. Global change education: the scientific foundation for sustainability. Journal of Science Education and Technology, 9(1):27–36.		2000	ed
	213	Pirjola, L. (2000). Local atmospheric chemistry and ozone model (LACOM). Journal of Chemical Education, 77(12):1650.		2000	ed
	214	Roschelle, J., Pea, R., Hoadley, C., Gordin, D., and Means, B. (2000a). Children and Computer Technology Volume, 10(2).		2000	ed
	215	Walker, M., Casper, J., Hissong, F., and Rieben, E. (2000). Geographic information brings environmental sciences to life. Science and Children Magazine, page 07.		2000	ed
	216	White, M. (2000). Young students, satellites aid understanding of climate-biosphere link. Earth in Space, 12(4):1–16.		2000	ed
	217	Barkenbus, J. (1999). Grassroots guardians. Forum for Applied Research and Public Policy, 14.		1999	ed
	218	Culp, K., Hawkins, J., and Honey, M. (1999). Review paper on educational technology research and development. Center for Children and Technology.		1999	ed
	219	Hornig, L. (1999). James W. Altschuld. Journal of Science Education and Technology, 8(3).		1999	ed
	220	Kennedy, T. (1999). Globe integrates mathematics, science, social studies, and technology into the foreign language classroom. Learning Languages, 4(3):23–25.		1999	ed
	221	Khalil, M. and Rasmussen, R. (1999). Non-automotive sources of carbon monoxide in urban areas. Chemosphere-Global Change Science, 1(1-3):111–114.		1999	ed
	222	Lin, X., Hmelo, C., Kinzer, C., and Secules, T. (1999). Designing technology to support reflection. Educational Technology Research and Development, 47(3):43–62.		1999	ed
	223	Parris, T. (1999). Bytes of note: Connecting with citizen science. Environment: Science and Policy for Sustainable Development, 41(10):3–3.		1999	ed
	224	Barkenbus, J. (1998). Soft tools for environmental management. In Journal article by Jack N. Barkenbus; Forum for Applied Research and Public Policy, volume 13.		1998	ed
	225	Becker, M., Congalton, R., Budd, R., and Fried, A. (1998). A GLOBE collaboration to develop land cover data collection and analysis protocols. Journal of Science Education and Technology, 7(1):85–96.		1998	ed
	226	Edelson, D. (1998). 3.3 realising authentic science learning through the adaptation of scien- tific practice. International Handbook of Science Education, 1:317.		1998	ed
	227	Finarelli, M. (1998). Globe: A worldwide environmental science and education partnership. Journal of Science Education and Technology, 7(1):77–84.		1998	ed
	228	Gruntfest, E. and Weber, M. (1998). Internet and emergency management: prospects for the future. International Journal of Mass Emergencies and Disasters, 16:55–72.		1998	ed
	229	LaHart, V. (1998). Measuring up with GLOBE. Green Teacher, 55:20–22.		1998	ed
	230	Means, B. (1998). Melding authentic science, technology, and inquiry-based teaching: Experiences of the GLOBE Program. Journal of Science Education and Technology, 7(1):97–105.		1998	ed
	231	Spencer, S., Huczek, G., and Muir, B. (1998). Developing a student-scientist partner- ship: Boreal forest watch. Journal of Science Education and Technology, 7(1):31–43.		1998	ed
	232	Watch, F. (1998). Developing a student-scientist partnership: Boreal forest watch. Journal of Science Education and Technology, 7(1).		1998	ed
	233	Becker, M., Congalton, R., Budd, R., and Fried, A. (1997). A GLOBE collaboration to develop land cover data collection and analysis protocols. Journal of Science Education and Technology, 7(1):85–96.		1997	ed
	234	Bodzin, A. (1997). Incorporating the world wide web in the science classroom. Electronic Journal of Science Education, 1(3).		1997	ed
	235	de La Beaujardiere, J., Cavallo, J., Hasler, A., Mitchell, H., O'Handley, C., Shiri, R., and White, R. (1997). The GLOBE visualization project: Using WWW in the classroom. Journal of Science Education and Technology, 6(1):15–22.		1997	ed
	236	Willcocks, B. (1997). Electronic environmental education in Australia. International Re- search in Geographical and Environmental Education, 6(3):256–260.		1997	ed
	237	Berenfeld, B. (1996). Linking students to the infosphere. Technological Horizons In Education (T.H.E. Journal), 23(9):76–83.		1996	ed
	238	Budd, R., Fried, A., Becker, M., and Congalton, R. (1996). Validating remotely sensed environmental data: The GLOBE Initiative. In Eco-Informa '96 Lake Buena Vista, FL, volume 10, pages 497–502, Ann Arbor, MI. ERIM.		1996	ed
	239	Schmidt, K. (1996). Green education under fire. Science, 274(5294):1828.		1996	ed
	240	Singletary, T. and Jordan, J. (1996). Exploring the globe: Collecting and sharing data to make a difference. Science Teacher, 63(3):36–39.		1996	ed
	241	Born, R. (1995). Monterey initiative for information infrastructure and linking applications. Bulletin-American Society for Information Science, 21:19.		1995	ed
	242	Barab, S., Sadler, T., Heiselt, C., Hickey, D., and Zuiker, S. (2010). Erratum to: Relating narrative, inquiry, and inscriptions: Supporting consequential play. Journal of Science Education and Technology, 19(4):387–407.		2010	ed
	243	Bartel, A., Krasny, M., and Harrison, E. (2010). Beyond the binary: Approaches to integrating university outreach with research and teaching. Journal of Higher Education Outreach and Engagement, 8(2):89–104.		2010	ed
	244	Goldman, S. (2010). Professional development in a digital age: Issues and challenges for standards-based reform. Digital Education Review, (2):19–46.		2010	ed
	245	Moseley, C., Huss, J., and Utley, J. (2010). Assessing K–12 teachers' personal environmental education teaching efficacy and outcome expectancy. Applied Environmental Education and Communication, 9(1):5–17.		2010	ed
	246	Ojedokun, A. and Balogun, S. (2010). Environmental attitude as a mediator of the relationship between self-concept, environmental self-efficacy and responsible environmental behaviour among residents of high density areas in Ibadan Metropolis, Nigeria. Ethiopian Journal of Environmental Studies and Management, 3(2).		2010	ed
	247	Brownstein, E., Allan, E., Ezrailson, C., Hagevik, R., Shane, J., and Veal, W. (2009). Alignment of the 2003 NSTA Standards for Science Teacher Preparation with the NCATE Assessment System. Journal of Science Teacher Education, 20(5):403–413.		2009	ed
	248	Goldberg, J., Enyedy, N., Welsh, K., and Galiani, K. (2009). Legitimacy and language in a science classroom. English Teaching: Practice and Critique, 8(2):19.		2009	ed
	249	Hathaway, O. (2009). Presidential power over international law: Restoring the balance. Yale Law Journal, 119(2).		2009	ed
	250	Hebert, P. and Chaney, S. (2009). Evaluating and documenting the GLOBE at Night: Light pollution and sky quality at student housing sites. The Housing Education and Research Association, page 209..		2009	ed
	251	Hedley, M., Czajkowski, K., Struble, J., Benko, T., Shellito, B., Sheridan, S., and Stasiuk, M. (2009). Celebrate with satellites: An international polar year partnership to study earth. Science Teacher, 76(1):7.		2009	ed
	252	Larsen, J. and LeMone, P. (2009). The sound of crickets. Science Teacher, 76(8):5..		2009	ed
	253	Bolch, M. (2008). Students of the world unite. Technology & Learning, 28(11):26..		2008	ed
	254	Hathaway, O. (2008). Treaties' end: The past, present, and future of international law- making in the United States. Yale Law Journal, 117(7):1236.		2008	ed
	255	Moseley, C. and Utley, J. (2008). An exploratory study of preservice teachers' beliefs about the environment. The Journal of Environmental Education, 39(4):15–30.		2008	ed
	256	Barab, S., Sadler, T., Heiselt, C., Hickey, D., and Zuiker, S. (2007). Relating narrative, inquiry, and inscriptions: Supporting consequential play. Journal of Science Education and Technology, 16(1):59–82.		2007	ed
	257	Chinn, P. (2007). Decolonizing methodologies and indigenous knowledge: The role of culture, place and personal experience in professional development. Journal of Research in Science Teaching, 44(9):1247–1268.		2007	ed
	258	Farouk, M. (2007). How can the curriculum facilitate (or hinder) collaboration? Social Studies and the Young Learner, 19(4):30. (link)		2007	ed
	259	Kunnath, M., Cornell, R., Kysilka, M., and Witta, L. (2007). An experimental research study on the effect of pictorial icons on a user-learner's performance. Computers in human behavior, 23(3):1454–1480.		2007	ed
	260	Liddicoat, K., Simon, J., Krasny, M., and Tidball, K. (2007). Sharing programs across cultures: Lessons from garden mosaics in South Africa. Children, Youth and Environments, 17(4):237–254.		2007	ed
	261	Moseley, C. (2007). Estimating cloud cover. Science Activities: Classroom Projects and Curriculum Ideas, 44(2):73–76.		2007	ed
	262	Sung, Y. and Lesgold, A. (2007). Software infrastructure for teachers: A missing link in integrating technology with instruction. The Teachers College Record, 109(11):2541–2575.		2007	ed
	263	Vlemmix, T., Brinksma, El, de Vroom, J.P., Levelt, P.F., (2007). Dutch students contribute to OMI aerosol validation. Earth Observer, 19(5). (link)		2007	ed
	264	Bader, T. and Wan, T. (2006). Fostering project-based, active learning through use of technology. In Proceeding of the 2006 conference on Learning by Effective Utilization of Technologies: Facilitating Intercultural Understanding, pages 621–624. IOS Press.		2006	ed
	265	Bricker, P., Sachs, S., Binkley, R. "Using Citizen Scientists to Measure the Effects of Ozone Damage on Native Wildflowers." Science Scope, v33 n8 (p12-19) (link).		2006	ed
	266	Enyedy, N., Goldberg, J., and Welsh, K. (2006). Complex dilemmas of identity and practice. Science Education, 90(1):68–93.		2006	ed
	267	Fukushima, H. and Urashima, K. (2006). Proposition in order to promote the practice of the environmental conduct by the individual. Promotion of Environmental Education and the Utilisation of Environmental Monitoring Data, 21:59–76.		2006	ed
	268	Gyula, N. and Nyerges, G. (2006). GLOBE at Night-mi is r ́eszt vettu ̈nk a felm ́er ́esben. Fizikai Szemle, 7:240.		2006	ed
	269	Heinrichs, D. and Kabisch, S. (2006). Risk habitat megacity. GAiA, 15(2):157–160.		2006	ed
	270	Hsu, P. and Sharma, P. (2006). A systemic plan of technology integration. Educational Technology & Society, 9(4), 173-184 (link)		2006	ed
	271	Jang, S. (2006). The effects of incorporating web-assisted learning with team teaching in seventh-grade science classes. International journal of science education, 28(6).		2006	ed
	272	Kennedy, T. (2006a). Language learning and its impact on the brain: Connecting language learning with the mind through content-based instruction. Foreign language annals, 39(3):471–486.		2006	ed
	273	Landenberger, R., Warner, T., Ensign, T., and Nellis, M. (2006). Using remote sensing and gis to teach inquiry-based spatial thinking skills: An example using the globe program's integrated earth systems science. Geocarto International, 21(3):61–71.		2006	ed
	274	Meyer, S. (2006). A new perspective on surface weather maps. Science Activities: Classroom Projects and Curriculum Ideas, 42(4):3–9.		2006	ed
	275	Moseley, C. and Utley, J. (2006). The effect of an integrated science and mathe- matics content-based course on science and mathematics teaching efficacy of preservice elementary teachers. Journal of Elementary Science Education, 18(2):1–12.		2006	ed
	276	Riddaway, R., Flemming, G., Jayanthi, N., Kennedy, T. J., Kootval, H., Kwong, H. L., Sponberg, K., and Zyncencko, N. (2006). Public Weather Services Strategy for Developing Public Education and Outreach. World Meteorological Services. PWS-14; WMO/TD No. 1354.		2006	ed
	277	Bestelmeyer, S., Elser, M., Spellman, K., Sparrow, E., Haan-Amato, S., and Keener, A., (2015). "Collaboration, interdisciplinary thinking, and communication: New approaches to K–12 ecology education." Frontiers in Ecology and the Environment 13: 37–43. (link)		2015	ed
	278	Blake, R., Liou-Mark, J., Lansiquot, R. (2015). "Promoting the Geosciences Among Grades 8-12 Minority Students in the Urban Coastal Environment of New York City." Journal of Geoscience Education: February 2015, Vol. 63, No. 1, pp. 29-40. (link)		2015	ed
	279	Castro Rojas, M., Acuña Zuñiga, A., Fonseca Ugalde, E., (2015) "The Costa Rica GLOBE (Global Learning and Observations to Benefit the Environment) Project as a Learning Science Environment." Journal of Science Education and Technology. Vol. 24, No. 2-3. (The final publication is available at link.springer.com).		2015	ed
	280	Kroen, W., (2015) "Using Authentic Environmental Data to Enhance Biology Understanding," The American Biology Teacher, Vol. 77 No. 9. (link)		2015	ed
	281	Whitbread, H., (2015). "The water lily and the cyber cow, landscape as a platform for Education for Sustainability in the higher education sector." Environmental Sustainability Vol. 16, P. 22-28. (link)		2015	ed
	282	Wilsey, M., Kloser, M., (2015) "No Blue Ribbon: Reforming science fairs in middle and high school science education," The Science Teacher 82.8 November, 53-59.		2015	ed
	283	Carlsen, W., Goehring, L., Kerlin, S., (2014). From Local to EXtreme Environments (FLEXE): Connecting Students and Scientists in Online Forums. Geoscience Research and Outreach: Innovations in Science Education and Technology. (Vol. 21), p. 81-89 (link)		2014	ed
	284	Zalles, D.R., Pallant, A. (2014). The Data Sets and Inquiry in Geoscience Education Project: Model Curricula for Teacher Capacity Building in Scientific Inquiry Tasks with Geospatial Data. Teaching Science and Investigating Environmental Issues with Geospatial Technology, p. 193-212.		2014	ed
	285	Boger, R., Yule, S., Sparrow, E. (2013). Strategies for teaching to a changing world: lessons from Arusha, Tanzania. International Research in Geographical and Environmental Education, 22(3), 209-225. (link)		2013	ed
	286	Carlsen, W., Goehring, L., Kerlin, S. (2013). From Local to EXtreme Environments (FLEXE): Connecting Students and Scientists in Online Forums. Geoscience Research and Outreach Innovations in Science Education and Technology Volume 21, pp. 81-89. (link)		2013	ed
	287	Çalik, M. (2013). Effect of technology-embedded scientific inquiry on senior science student teachers' self-efficacy. Eurasia Journal of Mathematics, Science, and Technology Education, 9(3): 223-232.		2013	ed
	288	Demirci, A., Karaburun, A., Kilar, H. (2013). Using Google Earth as an educational tool in secondary school geography lessons. International Research in Geographical and Environmental Education. 22(4), 277-290. (link)		2013	ed
	289	de Beurs, K.M., Cook, R.B., Mazer, S., Haggerty, B., Hove, A., Henebry, G.M., Barnett, L., Thomas, C., Pohlad, B., (2013) Phenology in Higher Education: Ground-Based and Spatial Analysis Tools. Phenology: An Integrative Environmental Science. pp. 585-602. (link)		2013	ed
	290	Demirci, A., Karaburun, A., Kilar, H. (2013). Using Google Earth as an educational tool in secondary school geography lessons. International Research in Geographical and Environmental Education. 22(4): 277-290. (link)		2013	ed
	291	Ebenezer, J. (2013). Social justice pedagogy for all science learners. Studies in Science Education, 49(2): 252-264. (link)		2013	ed
	292	Ellins, K. K., Snow, E., Olson, H. C., Stocks, E., Willis, M., Olson, J., & Odell, M. R. (2013). The Texas Earth and Space Science (TXESS) Revolution: A Model for the Delivery of Earth Science Professional Development to Minority-Serving Teachers. Journal of Geoscience Education, 61(2), 187-201. (link)		2013	ed
	293	Fazio, X., Karrow, D. (2013). From Locoal Observations to Global Relationships. Assessing Schools for Generation R (Responsibility) Contemporary Trends in Science Education Vol 41, pp 333-346 (link)		2013	ed
	294	Hedley, M. L., Templin, M. A., Czajkowski, K., & Czerniak, C. (2013). The Use of Geospatial Technologies Instruction Within a Student/Teacher/Scientist Partnership: Increasing Students' Geospatial Skills and Atmospheric Concept Knowledge. Journal of Geoscience Education, 61(1), 161-169. (link)		2013	ed
	295	Herron, S. S., & Robertson, J. L. (2013). Using the GLOBE Program to Educate Students on the Interdependence of Our Planet and People. Creative Education. 4(A). pg. 29-35 (link)		2013	ed
	296	Kang, H.S., Cha, J., Ha, B-W, (2013). What Should We Consider in Teachers' Professional Development Impact Studies? Based on the Conceptual Framework of Desimone. Creative Education, 4: 11-18. doi: 10.4236/ce.2013.44A003. (link)		2013	ed
	297	Kerlin, S.C., Carlsen, W.S., Kelly, G.J., Goehring, E., (2013). Global Learning Communities: A Comparison of Online Domestic and International Science Class Partnerships. J Sci Educ Technol 22: 475-487. (link)		2013	ed
	298	Mindes, G. (2013). Social Studies for Young Children: Preschool and Primary Curriculum Anchor. Roeper Review, 35(3).		2013	ed
	299	Moore, J., (2014). Integrating Small Satellites into the United States' K-12 STEM Education Discussion. JoSS, Vol. 2, No.2, pp. 201-211. (link)		2013	ed
	300	Moore, J. D., Dorofy, P., Holzer, M., and Hopkins, J. (2013). An Opportunity for Innovation in STEM Education: GeoSTEM. The Earth Scientist, XXIX (1), p. 29-35.		2013	ed
	301	Preddie, M., (2013). Towards Academic Library Support for Entrepreneurship: A Blueprint for Reinventing our Role. Caribbean Library Journal, Vol. 1. (link)		2013	ed
	302	Prieto, A.B. y Chrobak, R. (2013). Integración de TICs, investigación y herramientas metacognitivas en la educación de ciencias y ambiental. Estudio de caso: disponibilidad de agua de las cuencas del noroeste de Patagonia y su relación con la actividad solar. Journal for Educators, Teachers and Trainers, Vol. 4 (1), pp. 132–141.		2013	ed
	303	Rundquist, B., Vandeberg, G. (2013). Fully Engaging Students in the Remote Sensing Process Through Field Experience. Journal of Geography, 112(6): 262-270.		2013	ed
	304	Sundberg, C., Kennedy, T., and Odell, M.R.L. (2013) Weather, Climate, Web 2.0: 21st Century Students Speak Climate Science Well. Journal of Interactive Online Learning, 12(2), p. 122 - 155. (link)		2013	ed
	305	Thompson, J.A., Pollio, A.R., Turk, P.J., (2013) Comparsion of Munsell Soil Color Charts and the GLOBE Soil Color Book. Soil Science Society of America Journal, 77(6): 2089-2093. (link)		2013	ed
	306	Williams, P. J., & Forret, M. (2013). Capturing the interest of the technologically. Learning and Teaching Primary Science, 72.		2013	ed
	307	Bazzul, J. (2012). Neoliberal ideology, global capitalism, and science education: engaging the question of subjectivity. Cultural Studies of Science Education, 7(4), 1001-1020. (abstract)		2012	ed
	308	Braičić, Z. (2012). Global learning or education: A challenge to contemporary geography teaching. Hrvatski časopis za odgoj i obrazovanje, 14(1), 165-185. (link)		2012	ed
	309	Dupigny-Giroux, L. A., Toolin, R., Hogan, S., & Fortney, M. D. (2012). The Satellites, Weather and Climate (SWAC) Teacher Professional Development Program: Making the Case for Climate and Geospatial Literacy. Journal of Geoscience Education, 60(2), 133-148. (link)		2012	ed
	310	Henry, P., and H. Semple, 2012: Integrating online GIS into the K–12 Curricula: Lessons from the Development of a Collaborative GIS in Michigan. Journal of Geography, 111, 3–14, doi:10.1080/00221341.2011.549237. (abstract)		2012	ed
	311	High, V., Rye, J., (2012). Engaging Within Time Limits: An Integrated Approach for Elementary Science. Science Education and Civic Engagement. 4:12.		2012	ed
	312	Kerlin, S. C., W. S. Carlsen, G. J. Kelly, and E. Goehring, (2012). Global learning communities: A comparison of online domestic and international science class partnerships. J Sci Educ Technol, 1–13, doi:10.1007/s10956-012-9407-7. (abstract)		2012	ed
	313	Marušić, M., & Slisko, J. (2012). Physics education research in Croatia: Historical roots and actual trends. European J Of Physics Education, 3(2), 34-51.. (link)		2012	ed
	314	Miléř, T., Hollan, J., Válek, J., & Sládek, P. (2012). Teachers' Understanding of Climate Change. Procedia-Social and Behavioral Sciences, 69, 1437-1442. (link)		2012	ed
	315	Taber, M. R., Ledley, T. S., Lynds, S., Domenico, B., & Dahlman, L. (2012). Geoscience data for educational use: Recommendations from scientific/technical and educational communities. Journal of Geoscience Education, 60(3), 249-256. (link)		2012	ed
	316	Varuna, W. R., & Palanisamy, S. (2012). The contribution of information and communication technologies in education development the applications of ICTs. Bonfring International Journal of Software Engineering and Soft Computing, 2(Special Issue Special Issue on Communication Technology Interventions for Rural and Social Development), 22-25. (link)		2012	ed
	317	Wallis, A., M. Graymore, T. Matthews, and S. Byrne, (2012). A visualisation tool for experiential learning in environmental science. Biology education for social and sustainable development, M. Kim and C.H. Diong, Eds., SensePublishers, 73–86. (abstract)		2012	ed
	318	Bonk, C. J., 2011: Front Matter. The World is Open, Jossey-Bass, i–xxx http://onlinelibrary.wiley.com/doi/10.1002/9781118269381.fmatter/summary (Accessed May 3, 2013). (abstract)		2011	ed
	319	Cincera, J. and Maskova, V. (2011). GLOBE in the Czech Republic: A program evaluation. Environmental Education Research, 17(4):499–517.		2011	ed
	320	Ebenezer, J., Kaya, O., and Ebenezer, D. (2011). Engaging students in environmental research projects: Perceptions of fluency with innovative technologies and levels of scientific inquiry abilities. Journal of Research in Science Teaching, 48(1):94–116. (abstract)		2011	ed
	321	Winklerova, K., Cincera, J., Krepelkova, S., Kroufek, R., "The GLOBE Program Long-term memories of program-relevant experience," in The Journal of Environmental Education, vol. 49, no 5, pp. 400-410, June, 2018. (link).		2018	ed
	322	Hayden, L., "GLOBE Data Entry App Version 1.3 Now Available: Create and Edit Sites Without Active Internet Connection [Education]," in IEEE Geoscience and Remote Sensing Magazine, vol. 6, no. 1, pp. 49-51, 2018. (link)		2018	ed
	323	Koomen, M.H., Rodriguez, E., Hoffman, A., Peterson, C., Oberhauser, K., Authentic Science with Citizen Science and Student-Driven Science Fair Projects. Sci Ed. 2018; 1-52. (link)		2018	ed
	324	Spellman, K.V., Sparrow, E.B., Chase, M.J., Larson, A., Kealy K. "Connected climate change learning through citizen science: an assessment of priorities and needs of formal and informal educators and community members in Alaska." Connected Science Learning 1(6): 1-24, 2018. (link)		2018	ed
	325	Ebenezer, J., Kaya, O.N. & Kasab, D. "High School Students' Reasons for Their Science Dispositions: Community-Based Innovative Technology-Embedded Environmental Research Projects," Research in Science Education, pp. 1-25, 2018. (link).		2018	ed
	326	Smolaková, Svajda, Jl, Korony, S., Cancer, J., "The Benefit of The GLOBE Program for the Development of Inquiry Competence in the Czech and Slovak Contexts." International Journal of Environmental and Science Education. (link).		2016	ed
	1	Adams, W. (2003). Promoting environmentally responsible behaviour: An evaluation of the Global Learning and Observations to Benefit the Environment (GLOBE) Programme.		2003	r	99
	2	Acharya, Y. (2005). Spectral and emission characteristics of led and its application to led-based sun-photometry. Optics & Laser Technology, 37(7):547–550.		2005	r		Optics & Laser Technology
	3	Krasny, M. (2005). University K-12 science outreach programs: How can we reach a broad audience? BioScience, 55(4):350–359.		2005	r		Bioscience
	4	Morrill, J., Bales, R., and Conklin, M. (2005). Estimating stream temperature from air temperature: implications for future water quality. Journal of Environmental Engineering, 131:139.		2005	r		Journal of Environmental Engineering
	5	DeVarco, B. (2004). Earth as a lens: Global collaboration, geocommunication, and the birth of ecosentience. PlaNetwork Journal, 1(1).		2004	r		PlaNetwork J.
	6	Hankins, J., Launchbaugh, K., and Hyde, G. (2004). Rangeland inventory as a tool for science education. Rangelands, 26(1):28–32.		2004	r		Rangelands
	7	Kalkstein, A. J. and Balling, R. C. J. (2004). Impact of unusually clear weather on united states daily temperature range following 9/11/2001. Climate Research, 26:1–4.		2004	r		Climate Research
	8	Minnis, P., Ayers, J. K., Palikonda, R., and Phan, D. (2004). Contrails, cirrus trends and climate. Bulletin of the American Meteorological Society, pages 1671–1685.		2004	r		Bulletin of the American Meteorological Society
	9	Publications, U. N. and on the Peaceful Uses of Outer Space, U. N. G. A. C. (2004). Report of the Committee on the Peaceful Uses of Outer Space. Number 20. United Nations Pubns.		2004	r	99
	10	Heimstad, E., Herzke, D., Endregard, G., and Hetland, K. (2003). Circumpolar investigation of brominated diphenyl ethers-connecting research and education. Organohalogen Compounds, pages 65–68.		2003	r	99
	11	Minnis, P., Ayers, J. K., Nordeen, M. L., and Weaver, S. (2003). Contrail frequency over the United States from surface observations. Bulletin of the American Meteorological Society, 15:1671– 1685.		2003	r		Bulletin of the American Meteorological Society
	12	van Vliet, A., de Groot, R., Bellens, Y., Braun, P., Bruegger, R., Bruns, E., Clevers, J., Estreguil, C., Flechsig, M., Jeanneret, F., et al. (2003). The European phenology network. International Journal of Biometeorology, 47(4):202–212.		2003	r		International Journal of Biometeorology,
	13	Ashkanasy, N.M. (2002). Leadership in the Asian Century: Lessons from GLOBE. International Journal of Organisational Behaviour (2002) 5(3), 150-163.		2002	r		International Journal of Organisational Behaviour
	14	Dove, A. (2002). It takes a village to raise an idiot: Fixing US science education. Journal of Clinical Investigation, 110(8):1057–1060.		2002	r		Journal of Clinical Investigation
	15	Annis Water Resource Institute (2001). Water Resources Year in Review - Winter 2001.		2001	r	99
	16	Brooks, D. and Mims, F. (2001). Development of an inexpensive handheld led- based sun photometer for the globe program. Journal of geophysical research, 105:4733–4740.		2001	r		JGR
	17	Holben, B., Smirnov, A., Eck, T., Slutsker, I., Abuhassan, N., Newcomb, W., Schafer, J., Tanre, D., Chatenet, B., and Lavenu, F. (2001). An emerging ground-based aerosol climatology- aerosol optical depth from AERONET. Journal of Geophysical Research, 106(D11):12067–12097.		2001	r		JGR
	18	Lambert, D., Kelz, R., No, A., and Shiver, M. (2001). University Navstar Consortium (UNAVCO) Annual Progress Report for FY2001.		2001	r	99
	19	Merry, C. and Stockman, S. (2001). Educational outreach activities for Landsat-7. Remote sensing of environment, 78(1-2):217–220.		2001	r		Remote sensing of environment
	20	Morys, M., Mims, F. M. I., Hagerup, S., Anderson, S., Baker, A., Kia, J., and Walkup, T. (2001). Design, calibration and performance of MICROTOPS II handheld ozone monitor and sun photometer. Journal of Geophysical Research, 106:14,573 – 14,582.		2001	r		JGR
	21	Ogden, A. (2001). Uncertain future, deliberate action. The Northern Review, page 13.		2001	r	99
	22	Peñuelas, J., Filella, I. (2001). Phenology: Responses to a Warming World. Science, 294(5543): 793-795.		2001	r		Science
	23	Richards, G. (2001). International Journal of Wildland Fire, 10:301–319.		2001	r		International Journal of Wildland Fire
	24	van Wagtendonk, J., Keane, R., and Burgan, R. (2001). Mapping wildland fuels for fire management across multiple scales: Integrating remote sensing, gis, and biophysical modeling. International Journal of Wildland Fire, 10(4):301–319.		2001	r		International Journal of Wildland Fire
	25	Verbyla, D. L. (2001). A test of detecting spring leaf flush within the Alaskan Boreal Forest using ERS-2 and Radarsat SAR data. International Journal of Remote Sensing, 22(6):1159–1156.		2001	r		International Journal of Remote Sensing
	26	No, A. and Shiver, M. (2000). University Navstar Consortium (UNAVCO) Facility Annual Progress Report for FY2000.		2000	r	99
	27	White, M., Schwartz, M. D., and Running, S. W. (2000). Young students, satellites aid understanding of climate-biosphere link. EOS, 81(1):1–8.		2000	r	3
	28	Mims, F. M. I. (1999). An international haze-monitoring network for students. Bulletin of the American Meteorological Society, 80(7):1421–1431.		1999	r		Bulletin of the American Meteorological Society
	29	Schwartz, M. (1999). Advancing to full bloom: Planning phenological research for the 21st century. International Journal of Biometeorology, 42(3):113–118.		1999	r		International Journal of Biometeorology,
	30	Tridico, K. (1998). Sustainable America in the twenty-first century: A critique of President Clinton's Council on Sustainable Development. J. Nat. Resources & Envtl. L., 14:205.		1998	r		J. Nat. Resources & Envtl
	31	Committee on Science and United States (1996). Science, technology, and American diplomacy, 1995: sixteenth annual report submitted to the Congress by the President pursuant to section 503 (b) of Title V of Public Law 95-426. USGPO.		1996	r	99
	32	US Environmental Protection Agency (1996). Report assessing environmental education in the United States and the implementation of the National Environmental Education Act of 1990. Communications and Public Affairs and National Environmental Education Ad- visory Council and North American Association for Environmental Education.		1996	r	99
	33	Goodchild, M., Estes, J., Beard, K., Foresman, T., and Robinson, C. (1995). Research initiative 15.		1995	r	99
	34	Hansen, J., Rossow, W., Carlson, B., Lacis, A., Travis, L., Del Genio, A., Fung, I., Cairns, B., Mishchenko, M., and Sato, M. (1995). Low-cost long-term monitoring of global climate forcings and feedbacks. Climatic Change, 31(2):247–271.		1995	r		Climatic Change
	35	Koch, E. (2010). Global framework for data collection–data bases, data availability, future networks, online databases. Phenological Research, pages 23–61.		2010	r		Phenological Research
	36	Phusavat, K., Anussornnitisarn, P., Patthananurak, P., and Kekale, T. (2010). Sustaining organisational development through knowledge management in the public sector. International Journal of Sustainable Economy, 2(1):16–31.		2010	r		International Journal of Sustainable Economy
	37	Ryu, Y., Baldocchi, D., Verfaillie, J., Ma, S., Falk, M., Ruiz-Mercado, I., Hehn, T., and Sonnentag, O. (2010). Testing the performance of a novel spectral reflectance sensor, built with light emitting diodes (leds), to monitor ecosystem metabolism, structure and function. Agricultural and Forest Meteorology, 150(12):1597–1606.		2010	r		Agricultural and Forest Meteorology,
	38	Weber, K., Sankey, T., and Th ́eau, J. (2010). Local-scale validation of the surface observation gridding system with in situ weather observations in a semi-arid environment. International Journal of Remote Sensing, 31(16):4411–4422.		2010	r		International Journal of Remote Sensing
	39	Xin, J., Du, W., Wang, Y., Gao, Q., Li, Z., and Wang, M. (2010). Aerosol optical properties affected by a strong dust storm over central and northern China. Advances in Atmospheric Sciences, 27(3):562–574.		2010	r		Advances in Atmospheric Sciences,
	40	Duda, D. and Minnis, P. (2009). Basic diagnosis and prediction of persistent contrail occurrence using high-resolution numerical weather analyses/forecasts and logistic regression. Part II: Evaluation of sample models. Journal of applied meteorology and climatology, 48(9):1790–1802.		2009	r		Journal of applied meteorology and climatology
	41	Duda, D., Palikonda, R., and Minnis, P. (2009). Relating observations of contrail persistence to numerical weather analysis output. Atmos. Chem. Phys, 9:1357–1364.		2009	r		Atmos. Chem. Phys
	42	Gerald, J. (2009). Establishment of the TREECS Platform: A survey of existing tools, portals, and frameworks. Technical report, DTIC Document..		2009	r	99
	43	Kuaklung, T. and Choosuk, J. (2009). The development process of civil society networks for water conservation: A case study of Khlong U-Taphao Network, Songkhla Province. Development, 15(6)..		2009	r	99
	44	Bernard, L. and Ostl ̈ander, N. (2008). Assessing climate change vulnerability in the Arctic using geographic information services in spatial data infrastructures. Climatic Change, 87(1):263–281.		2008	r		Climatic Change
	45	Brinksma, E., Pinardi, G., Volten, H., Braak, R., Richter, A., Schönhardt, A., Van Roozendael, M., Fayt, C., Hermans, C., Dirksen, R., et al. (2008). The 2005 and 2006 DANDE- LIONS NO2 and aerosol intercomparison campaigns. J. Geophys. Res, 113:D16S46.		2008	r		JGR
	46	Celik, E., Tu ̈rku ̈n, M., and Yapar, A. (2008). Oxygen release of tetra acetyl ethylene diamine (taed) and sodium perborate combination. International Endodontic Journal, 41(7):571–576.		2008	r		International Endodontic Journal,
	47	Czapla-Myers, J., Thome, K., and Biggar, S. (2008). Design, calibration, and characterization of a field radiometer using light-emitting diodes as detectors. Applied Optics, 47(36):6753– 6762..		2008	r		Applied Optics
	48	Du, W., Xin, J., Wang, M., Gao, Q., Li, Z., and Wang, Y. (2008). Photometric measure- ments of spring aerosol optical properties in dust and non-dust periods in China. Atmospheric Environ- ment, 42(34):7981–7987.		2008	r		Atmospheric Environ- ment
	49	Gazal, R., White, M., Gillies, R., Rodemaker, E., Sparrow, E., and Gordon, L. (2008). GLOBE students, teachers, and scientists demonstrate variable differences between urban and rural leaf phenology. Global Change Biology, 14(7):1568–1580.		2008	r		Global Change Biology,
	50	Morisette, J., Richardson, A., Knapp, A., Fisher, J., Graham, E., Abatzoglou, J., Wilson, B., Breshears, D., Henebry, G., Hanes, J., et al. (2008). Tracking the rhythm of the seasons in the face of global change: Phenological research in the 21st century. Frontiers in Ecology and the Environment, 7(5):253–260.		2008	r		Frontiers in Ecology and the Environment
	51	Peticolas, L., Craig, N., Odenwald, S., Walker, A., Russell, C., Angelopoulos, V., Willard, C., Larson, M., Hiscock, W., Stoke, J., et al. (2008). The time history of events and macroscale interactions during substorms (THEMIS): Education and outreach (E/PO) program. Space Science Reviews, 141(1):557–583.(link)		2008	r		Space Science Reviews
	52	Van Asselt, H., Berghuis, J., Biermann, F., Cornelisse, C., Haug, C., Gupta, J., and Massey, E. (2008). Exploring the socio-political dimensions of climate change mitigation. Technical report, IVM Report W-08/18. Institute for Environmental Studies, Vrije Universiteit (Amsterdam): 104 pp.		2008	r	99
	53	Brooks, D., Mims III, F., and Roettger, R. (2007). Inexpensive near-IR sun photometer for measuring total column water vapor. Journal of Atmosperic and Oceanic Technology, 24:1268–1276.		2007	r		Journal of Atmosperic and Oceanic Technology
	54	Melkonian, J., Riha, S. J., Robin, J., and Levine, E. (2007). Comparisons of mea- sured stream flow with draining and runoff simulated by a soil-vegetation-atmosphere transport model parameterized with GLOBE student data. Journal of Hydrology, 333:214–225.		2007	r		Journal of Hydrology,
	55	Res, J. (2007). Applied physics laboratory at the University of Washington (under NSF grant OPP-9910331). Eos, 88(5).		2007	c	3	eos
	56	Sparrow, E. (2007). GLOBE seasons and biomes: an international IPY Earth science project. In Geophysical Research Abstracts, volume 9, page 05828.		2007	r		Geophysical Research Abstracts
	57	Ault, T. W., Czajkowski, K., Benko, T., Coss, J., Struble, J., Spongberg, A., Templin, M., and Gross, C. (2006). Validation of the MODIS snow product and cloud mask using student and NWS cooperative station observations in the Lower Great Lakes region. Remote Sensing of Environment, 105:341–353.		2006	r		Remote Sensing of Environment
	58	Boersma, K. and de Vroom, J. (2006). Validation of MODIS aerosol observations over the Netherlands with GLOBE student measurements. J. Geophys. Res, 111, D20311, doi:10.1029/2006JD007172, 2006.		2006	r		JGR
	59	Galloway, A., Tudor, M., and HAEGEN, W. (2006). The reliability of citizen science: a case study of Oregon white oak stand surveys. Wildlife Society Bulletin, 34(5):1425–1429.		2006	r		Wildlife Society Bulletin
	60	Hiemstra, C. A., Liston, G. E., Pielke, R. A. S., Birkenheuer, D. L., and Albers, S. C. (2006). Comparing local analysis and prediction system (LAPS) assimilations with independent observations. Weather and Forecasting, 21:1024–1040.		2006	r		Weather and Forecasting
	61	Penuel, W. R., Bienkowski, M., Gallagher, L., Korbak, CT., Sussex, WI., Yamaguchi, R, Fishman, B. J. (2006). GLOBE Year 10 evaluation. Prepared by SRI International for The GLOBE Program (link).		2006	r	99
	62	Ward, D., Meymaris, K., Henderson, S., Walker, C., Pompea, S., Gallagher, S., Russell, R., and Salisbury, D. (2006). GLOBE at Night: A world-wide hunt for stars. The Earth Scientist, 22(4):8–11.		2006	r		The Earth Scientist
	63	Weidinger, T. (2006). The GLOBE program in Hungary. In Geophysical Research Abstracts, volume 8, page 08826.		2006	r		Geophysical Res. Abstr
	64	Cinnamon, J., (2015) "Deconstructing the binaries of spatial data production: Towards hybridity." The Canadian Geographer, 59(1):35-51. (link)		2015	r		The Canadian Geographer
	65	Lor, Mai See. (2015) "Surface Temperature Between Short-Grass, Asphalt, and Dirt: A Study on the Effects of Albedo." Ohio Journal of Science. (link)		2015	r		Ohio J. Sci.
	66	Rossiter, D., Liu, J., Carlisle, S., Zhu, A., (2015) "Can citizen science assist digital soil mapping?" Geoderma, Vol. 259-260, Pages 71-80. (link)		2015	r		Geoderma
	67	Donovan B.M., Moreno Mateos D., Osborne, J.F., Bisaccio D.J., (2014). Revising the Economic Imperative for US STEM Education. PLoS Biol 12(1): e1001760. doi:10.1371/journal.pbio.1001760 (link)		2014	r	32
	68	Middendorf, G. and B.R. Pohlad (2014). Ecoliteracy for ecology and ecologists: eroded underpinnings. Frontiers in Ecology and the Environment 12: 194–195. (link)		2014	r		Frontiers in Ecology and the Environment
	69	Radhakrishna, V. Binoy and Anitha Kurup (2014). The culture of environmental education: Insights from a citizen science experiment in India. Current Science, Vol. 107, No. 2, 25 July 2014. (link)		2014	r		Current Science
	70	Ojedokun, O., Balogun, S.K. (2013). Self-Monitoring and Responsible Environmental Behavior: the Mediating Role of Attitude towards Littering. Frontiers in Psychological and Behavioral Science, 2(1): 31-38.		2013	r		Frontiers in Psychological and Behavioral Science
	71	Zoellick, B., S. J. Nelson, and M. Schauffler, 2012: Participatory science and education: bringing both views into focus. Frontiers in ecology and the environment, 10, 310–313, doi:10.1890/110277. (abstract)		2012	r		Frontiersd in Ecology and the Environment
	72	Allen, M. and Hertz, P. (2011). Starting to Partner with NASA in Space and Earth Science. Advances in Space Research, 48(10). (link)		2011	r		Advances in Space research
	73	Ibrahim, M., Abu-Mallouh, H., "Estimate Land Surface Temperature in Relation to the Land Use Types and Geological Formations Using Spectral Remote Sensing Data in Northwest Jordan." Open Journal of Geology, No 8, pp. 174-185, 2018. (link)		2018	r		Open J. of Geology
	74	Hebert, P., Balasubramanian, M., "Tracking Light Pollution: A Longitudinal Study Utilizing Two Methods." Journal of Environmental Protection and Sustainable Development." Vol. 3, No 1, 2017. pp 1-7. (link).		2017	r		J. Env. Protection
	75	Toledo, F., Garrido, C., Rondanelli, R., Jorquera, S., Valdivieso, P., "AOT retrieval procedure for distributed measurements with low cost Sun Photometers." Journal of Geophysical Rsearch. (link)		2017	r		JGR
	76	Flores, Jhonny Valverde, "Contribution of a High School GLOBE - Peru to the report and verification of climate change." Journal of Sciences and Engineering, Centre of Research and Training to the Regional Development (CINCADER). Vol 1, No 1, 2017. (link)		2017	r		J. Sciences and Engin.
	1	Itoga, S. (2004). Impact of globe on student's knowledge and attitude: A case study of GLOBE students in the Renaissance Charter School, Moscow. Master's thesis, University of Idaho.		2004	t
	2	Bansal, G. (2008). Modeling the Effects of Local Air Pollution Control Measures on Air Quality in the Shenandoah Valley. PhD thesis, Virginia Polytechnic Institute and State University..		2008	t
	3	Dong, P. (2012). Quantitative Comparison of Lidar Data and User-Generated Three-Dimensional Building Models from Google Building Maker (Doctoral dissertation, University of North Texas). (link)		2012	t
	4	Antoine, A. (2003). An Analysis of Students' Perceptions of Global Learning and Observations to Benefit the Environmental Program. PhD thesis, Southern University.		2003	t
	5	Manchego, P. (2005). Methodologies for Retrieval, Management and Mediation of SensorData. PhD thesis, Citeseer..		2005	t
	6	Campbell, W. et al. (2004). Building on our natural curiosities. PhD thesis, Lethbridge, Alta.: University of Lethbridge, Faculty of Education, 2004.		2004	t
	7	West, D. and Congalton, R. (2003). Incorperating globe data into a remotely-sensed change detection analysis of Androscoggin county, Maine. Master's thesis, University of New Hamp- shire, Durham, New Hampshire.		2003	t
	8	Hankins, J. (2002). A Rangeland Education Program for Idaho Classrooms. PhD thesis, University of Idaho.		2002	t
	9	Krock, K. (2002). Environmental education on the web: worthwhile or worthless. PhD thesis, Ohio University.		2002	t
	10	Luehmann, A. (2001). Factors Affecting Secondary Science Teachersappraisal And Adoption Of Technology-Rich Project-Based Learning Environments. PhD thesis, The University of Michigan.		2001	t
	11	Rowe, R. (2001). Land Cover Classification of Remotely Sensed Data: Assessing the Accuracy Using Student-Collected Reference Data from the Global Learning and Observations to Benefit the Environment (GLOBE) Program. PhD thesis, University of New Hampshire.		2001	t
	12	Cadavid-Mu ́nera, C. (2000). A Model for a FLES Program In Morgantown, West Virginia. PhD thesis, West Virginia University.		2000	t
	13	Clemmons, J. (2000). A comparison of water quality methods and data: GLOBE Program vs United States Geological Survey's. Master's thesis, Department of Hydrology and Water Resources, University of Arizona, Tucson, AZ.		2000	t
	14	Wormstead, S. (1999). Training material design criteria for the implementation of student-teacher-scientist partnerships in the elementary and middle school levels: With focus on the GLOBE Program. Master's thesis, University of New Hampshire, Durham.		1999	t
	15	Kennedy, T. J. (1998). FLES: An Elementary School Spanish Program and its Effects on Cognitive and Attitudinal Development. PhD thesis, University of Idaho. Dissertation Abstracts International, 59-07, 2401A.		1998	t
	16	Kramer, A. M. (1998). Globe water quality data in context: A comparative study of volunteer and governmental agency databases. Master's thesis, Department of Hydrology and Water Resources, University of Arizona, Tucson, AZ. p. 107.		1998	t
	17	Budd, R. (1997). Assessing the accuracy of land cover data collected by students for the GLOBE Program. Master's thesis, University of New Hampshire, Durham.		1997	t
	18	Fried, A. (1997). New frontiers in land cover classification: A comparison of the accuracies of professional and K-12 student field data collection methods. Master's thesis, University of New Hampshire, Durham.		1997	t
	19	Jones, S. (2009). Environmental Education in the Classroom. PhD thesis, Sierra Nevada College..		2009	t
	20	Lonn, S. (2009). Student use of a Learning Management System for group projects: A case study investigating interaction, collaboration, and knowledge construction. PhD thesis, The University of Michigan..		2009	t
	21	Baslanti, U. (2008). Development and Validation of Scientific Inquiry with Technology: Teachers Perceptions and Practices Scale (Sit-Tipps). PhD thesis, University of Florida..		2008	t
	22	Kasai, M. (2007). Global education in practice: a case study of one Japanese high school. PhD thesis, The Ohio State University.		2007	t
	23	Steinman, M. (2007). Using Online Data to Teach Science Skills to Middle School Students. PhD thesis, The University of Maine.		2007	t
	24	Lockman, K. (2006). The Development, Pilot, and Evaluation of an On-line Course Titled NRES 410/610 Teaching about the Environment Outdoors. PhD thesis, UNIVERSITY OF WISCONSIN.		2006	t
	25	Robin, J. H. (2006). Improving Predictive Capabilities for Environmental Change with GLOBE Data. PhD thesis, College Park. Department of Geology.		2006	t
	26	Hamill, T. (2013). Environmental education linking academic needs with resource management goals. (Master's thesis, University of California – Chico). (link)		2013	t
	27	Tracy, S., Parsons, E.C.M. (2013). Understanding Conservation: A Study of Student Attitudes and Understanding of the Effects of Human Activities on Global Ecosystems. (Master's thesis, George Mason University) (link)		2013	t
	28	Liu, Yang. Quantitative comparison of LiDAR data and user-generated three-dimensional building models from Google building maker. Master of Science (Applied Geography), August 2012, 71.. (pdf)		2012	t
	29	Shamas-Brandt, E. (2012). Utilizing an Early Childhood Science Curriculum: Factors Influencing Implementation and How Variations Affect Students' Skills and Attitudes. Doctoral dissertation, University of Colorado).. (link)		2012	t
	30	Bush, D., Sieber, R., Seiler, G., "University-level Teaching of Anthropogenic Global Climate Change (AGCC) via Student Inquiry" Doctoral Dissertation, McGill University. (link)		2017	t
	31	Plack, Leah. "Using the Task Analysis Process With Teachers to Uncover Language Demands Within an Eight-Week NGSS Summer Course." Portland State University, Master's Thesis, ProQuest Dissertations Publishing. (link)		2017	t
	32	Krishnan, S., Islam, A., Machiwal, D., Sena, D., Villholth, K., Mukherji, A., Sharma, B., and Wang, J. (2009). Using the living wisdom of well drillers to construct digital groundwater data bases across Indo-Gangetic basin. Groundwater Governance in the Indo-Gangetic and Yellow River Basins: Realities and Challenges, 15:247..		2009	r	99
	33	Bhaktikul, K., (2012). State of knowledge on climate change and adaptation activities in Thailand. Procedia - Social and Behavioral Sciences, 40, 701–708, doi:10.1016/j.sbspro.2012.03.252. (abstract)		2012	r		Social and Behavioral Sciences
	34	Flores-Fuentes, W., Miranda-Vega, J., Rivas-Lopez, M., Sergiyenko, O., Rodriguez-Quionez, J., Lindner, L., "Comparison Between Different Types of Sensors Used in the Real Operational Environment Based On Optical Scanning System." Sensors, May, 2018. (link).		2018	r		Sensors
		Globe at Night
	1	Telecon: Globe at Night in 2014 - Night Sky Network		2014	c
	2	Globe At Night 2014 - Galileo Teachers Training Program		2014	ed
	1	Counting stars 2.0 - Press Release announcing the availability of the Loss of the Night app for iOS			pop
	2	http://blogs.discovermagazine.com/citizen-science-salon/2016/05/03/look-up-into-to-the-starry-night-for-science/#.W_FetehKhPY		2016	pop
	3	AZ Illustrated Nature - Monday, December 16, 2013		2013	pop
	4	Dark Skies and Energy Education - Cosmoquest/365 Days of Astronomy podcast		2013	pop
	5	'The World at Night' can be brightly beautiful – but there's a dark side, too - NBC News Cosmic Blog		2013	pop
	6	Best Night-Sky Pictures of 2013 Named - National Geographic Daily News		2013	pop
	7	Two new citizen science apps to measure light pollution - Public Library of Science (PLOS) Blog		2013	pop
	8	Searching for the stars in South Jersey - South Jersey Courier-Post		2013	pop
	9	Uma noite com os astrónomos... - Eco-Terruginha on Facebook		2013	pop
	10	Light Pollution Obscures Our Cosmic View - Discovery News		2013	pop
	11	It Takes a Village of One People to Make One Starry Sky - Astronomers Without Borders		2013	pop
	12	Globe at Night and Online Classes - Astronomers Without Borders		2013	pop
	13	Orion and Its Bright Neighbors - Earth Science Picture of the Day		2013	pop
	14	Join International Dark Sky Week (April 5-11, 2013) - Universe Today		2013	pop
	15	North Carolina Statewide Star Party - NC Science Festival		2013	pop
	16	Horizon students work to blot out night light pollution - Kearney Hub		2013	pop
	17	Dark Skies Awareness and Global Astronomy Month - CosmoQuest 365 Days of Astronomy podcast		2013	pop
	18	Carolina Skies: Star party kicks off NC Science Festival - WRAL.com (video - watch for mention of Globe at Night at the end of the segment)		2013	pop
	19	Globe at Night citizen science project to map light pollution - Ontario Stargazing		2013	pop
	20	Light Pollution - Nebraska.tv		2013	pop
	21	Alpenglow 3.0 – loosing the starry sky above the Alps due to dramatically increasing light pollution - christophmalin.com		2013	pop
	22	Earth Hour 2013 - The Atlantic, In Focus		2013	pop
	23	Globe at Night Starts Sunday - Citizen Scientists League		2013	pop
	24	Losing the Dark: A Video About Light Pollution - Astronomers Without Borders’ Dark Skies Awareness Blog		2013	pop
	25	What if We Couldn’t See the Stars? - The Space Writer		2013	pop
	26	Join the UKSEDS Globe at Night team! - UKSEDS		2013	pop
	27	CosmoQuest Learning Space Google+ Hangout (pre-recorded video) with Globe at Night coordinator Connie Walker and Scott Scott Kardel of the International Dark Skies Association		2013	pop
	28	Mars2013 Meets Globe at Night - Mars2013. See also mars2013.oewf.org for more information on the Morocco 2013 Mars Analog Field Simulation.		2013	pop
	29	Help Recover Your Night Sky - Global Explorers		2013	pop
	30	A Story on the Founding of IDA - Astronomers Without Borders		2013	pop
	31	Join the Worldwide Globe at Night Campaign - EU Universe Awareness		2013	pop
	32	Join the Worldwide Globe at Night 2013 Campaign - Science Buzz		2013	pop
	33	Globe At Night: Working for Darker Skies - Citizen Scientists League		2013	pop
	34	Measuring Sky Darkness - Nightwise		2013	pop
	35	Globe At Night - astrofoto		2013	pop
	36	Join the Worldwide Globe at Night Campaign - Portal to the Universe		2013	pop
	37	Take a Stand Against Light Pollution! - Sky and Telescope		2013	pop
	38	Join the international star hunt! - Scistarter blog		2013	pop
	39	Participez à l’opération Globe At Night - Astronomie Magazine [French]		2013	pop
	40	https://blogs.scientificamerican.com/observations/citizen-scientists-track-light-pollution-as-humanity-loses-touch-with-the-night-sky/		2013	Pop
	41	The Dark Skies Crusader Retires! Globe at Night Returns! - 365 Days of Astronomy Podcast for December 17, 2012		2012	pop
	42	https://www.skyandtelescope.com/astronomy-news/observing-news/make-the-effort-forglobeatnight/		2012	Pop
	43	Citizen Science - International Year of Light			pop
	44	8 Apps That Turn Citizens into Scientists - Scientific American			pop
	45	Come to the Dark Side - Learning Space with CosmoQuest [Video]			pop
	46	The Dark Costs of Light Pollution - Cosmoquest/365 Days of Astronomy podcast			pop
	47	Phasing Into a Dark Night - Cosmoquest/365 Days of Astronomy podcast			pop
	48	Is light pollution for the birds? Not all of them. Read this 5th grader's research that won him 1st place in a regional science fair - Dark Skies Awareness Blog			pop
	49	Become a Light Pollution Spotter - Enlightenment Magazine			pop
	50	Crowdsourcing light pollution data: A means of infrastructure awareness? - Discard Studies			pop
	51	Loss of the Night - Scientific American			pop
	52	Citizen Space: How to Study the Universe Without Leaving Home - Popular Mechanics			pop
	53	Our Dark Night Rises - Cosmoquest/365 Days of Astronomy podcast			pop
	54	Eyes on the Sky: Jan 20 thru Jan 26 - YouTube video from eyesonthesky.com			pop
	55	Dark Skies (The Light Pollution Song) - YouTube Video			pop
	56	International Dark-Sky Association Globe at Night Adopt-a-Street challenge			pop
	1	Barentine, J.C.,Walker, C.E., Kocifaj, M., Kundracik, F, Juan, A., Kanemoto, J. and Monrad, C.K. 2018, Journal of Quantitative Spectroscopy and RadiativeTransfer, “Skyglow Changes OverTucson, Arizona, Resulting from A Municipal LED Street Lighting Conversion”,	7	2018	r		Journal of Quantitative Spectroscopy and RadiativeTransfer
	2	http://adsabs.harvard.edu/abs/2017AGUFMED31D0308W		2017	c
	3	Kyba, C.C.M. ...Walker, C.E., et al. 2015, Scientific Reports 5: 8409, “Worldwide variations in artificial skyglow”	43	2015	r		Scientific Reports
	4	Globe at Night Light Pollution Survey for February 19-28, 2014 - Astroblog		2014	pop
	5	Birriel, J.J.,Walker, C.E. andThornsberry, C.R. 2014, JAAVSO, vol. 42, no. 1, 219, “Analysis of SevenYears of Globe at Night Data”.	3	2014	r		J. AAVSO
	6	Kyba, C.C.M.,Wagner, J.M., Kuechly, H.U.,Walker, C.E., Elvidge,C.D., Falchi, F., Ruhtz, R., Fischer, J., Hölker F. 2013, Scientific Reports 3: 1835, “Citizen Science ProvidesValuable Data for Monitoring Global Night Sky Luminance”.	9	2013	r		Scientific Reports
	7	https://www.nature.com/articles/srep01835		2013	r	99
	8	https://www.natureasia.com/en/earth-env/research/8490	8	2013	r		Scientific Reports
	9	http://aspbooks.org/custom/publications/paper/443-0345.html	3	2011	r		Earth and Space Science
	10	https://www.questia.com/library/journal/1G1-503273241/summer-night-sky-citizen-science-with-globe-at-night		2017	ed		Science Scope
	11	https://www.researchgate.net/publication/311981186_The_impact_of_citizen_science_on_research_about_artificial_light_at_night	3	2016	r		Environmental Scientist
		American Woodcock Singing-ground Survey
	1	Goudy, W. H. 1960. Factors affecting woodcock spring population indexes in southern Michigan. M. S. Thesis. Michigan State Univ., E. Lansing. 44pp.		1960	t
	2	Clark, E. R. 1970. Woodcock status report, 1969. Bureau of Sport Fisheries and Wildlife, Spec. Sci. Rept. No• 133.	1	1969	r	99
	3	Whitcomb, D. A. 1974. Characteristics of an insular woodcock population. Mich. Dept. Nat Resour., Wildl. Div. Rep. 2720. 78pp.	1	1974	r	99
	4	Owen, R. B., Jr., J. M. Anderson, J. W. Artmann, E. R. Clark, T. G. Dilworth, L. E. Gregg, F. W. Martin, J. D. Newsom, and S. R. Pursglove, Jr. 1977. American woodcock (Philohela minor = Scolopax minor of Edwards 1974), Pages 149-186 in G. C. Sanderson, ed. Management of migratory shore and upland game birds in North America. Int. Assoc. of Fish and Wildl. Agencies, Washington, D.C.	9	1977	r	99
	5	Tautin, J., P.H. Geissler, R.E.Munro, and R. S. Pospahala. 1983.Monitoring the population status of American woodcock. Transactions of the North American Wildlife and Natural Resources Conference 48:376–388	4	1983	c
	6	Sauer, J. R., and P. H. Geissler. 1990. Estimation of annual indices from roadside surveys. Pages 58-62 in J. R. Sauer and S. Droege, eds. Survey designs and statistical methods for the estimation of avian population trends. U. S. Fish and Wildlife Service, Biol. Rep. 90(1). 166pp.		1990	r	99
	7	U.S. Fish and Wildlife Service. 1990. American woodcock management plan. U.S. Fish and Wildlife Service, Washington, D.C. 11pp.		1990	r	99
	8	https://www.jstor.org/stable/pdf/3809154.pdf?seq=1#page_scan_tab_contents	2	1991	r		J. of Wildlife Management
	9	Sauer, J. R., and J. B. Bortner. 1991. Population trends from the American Woodcock Singing-ground Survey, 1970-88. J. Wildl. Mange. 55:300-312.	2	1991	r		J. of Wildlife Management
	10	Link, W. A., and J. R. Sauer. 1994. Estimating equations estimates of trends. Bird Populations 2:23-32.	2	1994	r		Bird Populations
	11	Keller, C. M. E., and J. T. Scallan. 1999. Potential roadside biases due to habitat changes along breeding bird survey routes. Condor 101: 50–57.	2	1999	r	33
	12	Elden, R.C., W.V. Bevill, P.I. Padding, J.E. Frampton, and D.L. Shroufe. 2002. Pages 7-16 in J.M. Ver Steeg and R.C. Elden, compilers. Harvest Information Program: Evaluation and recommendations. International Association of Fish and Wildlife Agencies, Migratory Shore and Upland Game Bird Working Group, Ad Hoc Committee on HIP, Washington, D. C.	5	2002	r	99
	13	Link, W. A., and J. R. Sauer. 2002. A hierarchial model of population change with application to Cerulan Warblers. Ecology 83:2832-2840.	2	2002	r	10
	14	Kelly, J.R., Jr. 2003. American woodcock population status, 2003. U.S. Fish and Wildlife Service, Laurel, Maryland, 20 pp.	1	2003	r	99
	15	http://digitalcommons.unl.edu/cgi/viewcontent.cgi?article=1277&context=usfwspubs		2004	r	99
	16	Kelley, J.R., Jr., R.D. Rau. 2005. American woodcock population status, 2005. U.S. Fish and Wildlife Service, Laurel, Maryland. 15pp. For current status information visithttp://www.fws.gov/migratorybirds/reports/reports.html	2	2005	r	99
	17	Sauer, J. R., W. A. Link, W. L. Kendall, J.R. Kelley, and D. K. Niven. 2008. A hierarchial model for estimating change in American woodcock populations. Journal of Wildlife Management, 72 (1):204-214	5	2008	r		J. of Wildlife Management
	18	Kelley, J. R., S. J. Williamson, and T. R. Cooper, editors. 2008. American Woodcock Conservation Plan: a summary of and recommendations for woodcock conservation in North America. Wildlife Management Institute, Washington, D.C., USA.	3	2008	r	99
	19	Cooper, T. R. 2008. Stepping down the habitat goals of the American Woodcock Conservation Plan for the Upper Great Lakes Woodcock and Young Forest Initiative. U.S. Fish and Wildlife Service, Washington, D.C., USA.	1	2008	r	99
	20	Cooper, T.R., K. Parker, and R.D. Rau. 2008. American woodcock population status. U.S. Fish and Wildlife Service, Laurel, MD. 15 pp.	3	2008	b
	21	https://conservancy.umn.edu/handle/11299/103039		2010	t
	22	https://timberdoodle.org/sites/default/files/northern_forest_woodcock_bmp_nrcs_wildlife_insight.pdf	6	2010	r		USDA Wildlife Insight
	23	https://wildlife.onlinelibrary.wiley.com/doi/abs/10.1002/wsb.288	2	2013	r		Wildlife Society Bulletin
	24	Nelson, M. R., and D. E. Andersen. 2013. Do singing-ground surveys reflect American woodcock abundance in the western Great Lakes region? Wildlife Society Bulletin 37:585–595.	2	2013	r		Wildlife Society Bulletin
	25	http://uplandjournal.ipbhost.com/topic/41222-2012-canadian-woodcock-singing-ground-survey/	1	2013	r		Upland Journal
	26	Cooper, T.R., and R.D. Rau. 2013. American woodcock population status, 2013. U.S. Fish and Wildlife Service, Laurel, Maryland. 16 pp.	2	2013	b
	27	Cooper, T.R., and R.D. Rau. 2014. American woodcock population status, 2014. U.S. Fish and Wildlife Service, Laurel, Maryland. 16 pp.		2014	r	99
	28	http://www.ruffedgrousesociety.org/Woodcock%20Population%20Status%20Report%202015#.W_LLcuhKhPY		2015	r	99
	29	Seamans, M. E., and R. D. Rau. 2016. American woodcock population status, 2016. U.S. Fish and Wildlife Service, Laurel, Maryland, USA.		2016	r	99
	30	https://www.fs.usda.gov/treesearch/pubs/57212	5	2018	r		J. of Wildlife Management
	31	https://www.fs.fed.us/nrs/pubs/jrnl/2018/nrs_2018_tavernia_001.pdf	5	2018	r		J. of Wildlife Management
		Golden Gate Raptor Observatory
	1	https://www.nsta.org/publications/news/story.aspx?id=46794		2002	ed
	2	https://baynature.org/article/ggros-25-years-getting-to-know-raptors/		2009	pop
	3	https://www.sfestuary.org/estuary-news-pearls-hcp-2/		2017	pop
	4	Allan Fish, 2017, Broad-winged Hawks and Arctic Sea Ice—Did Climate Change Change the Pacific Hawk Migration in September 2012?		2017	pop
	5	Ralph, CJ 1971. An age differential of migrants in coastal California. Condor 73: 243-246.	1	1971	r	33
	6	Stewart, RM, LR Mewaldt, & S Kaiser. 1974. Age ratios of coastal and inland fall migrant passerines in Central California. Bird Banding 45: 46-57.	3	1974	r		Bird Banding
	7	Ralph, CJ, 1978. Disorientation and possible fate of young passerine coastal migrants. Bird Banding 49 (3): 237-247.	1	1978	r		Bird Banding
	8	RALPH, cj, 1981. Age ratios and their possible use in determining autumn routes of passerine migrants. Wilson Bull. 93 (2): 164-188.	1	1981	r	44
	9	Bloom, PH 1985. Raptor Movements in California, In, Proceedings of the Hawk Migration Conference IV, edited by M. Harwood, 313—323. Hawk Migration Association of North America, Kempton, PA.		1985	b
	10	Taylor, DM, DF DeSante, GR Geupel, & K Houghton. 1994. Autumn populations of landbirds along central coastal California 1976-1986. J. Field Ornith. 65 (2): 169-185.	4	1994	r	24	J. Field Ornithology
	11	Herzog, S. K. 1995. The ecology of wintering Swainson’s Hawks in California’s Sacramento-San Joaquin River Delta and their interactions with other buteos during the 1993/94 winter. HMANA Migration Studies Sept. 1995: 17-19.		1995	r	99
	12	Herzog, 1996. Wintering Swainson’s Hawks in California’s Sacramento-San Joaquin River Delta. Condor 98: 876- 879.	1	1996	r	33
	13	http://www.ggro.org/publications/prr/prr28.pdf		2007	r	99
	14	http://www.earthisland.org/journal/index.php/magazine/entry/raptors_are_the_solution/	1	2017	r		Earth Island Journal
	15	https://woahsimba.wordpress.com/category/golden-gate-raptor-observatory/		2018	r	99
	16	V. Abernathy, Emily & M. Hull, Joshua & Fish, Allen & W. Briggs, Christopher. (2018). Secondary Anticoagulant Rodenticide Exposure In Migrating Juvenile Red-Tailed Hawks ( Buteo jamaicensis ) In Relationship To Body Condition. Journal of Raptor Research. 52. 225-230. 10.3356/JRR-17-39.1.	6	2018	r		J. of Raptor Research
	17	The Pacific Raptor Report (PRR) is the annual newsletter of the Golden Gate Raptor Observatory				99
		Elkhorn Slough Volunteer Water Quality...
	1	Caffrey, J. et al. 1997. Water Quality Monitoring in Elkhorn Slough: a summary of results 1988-1996. Elkhorn Slough Technical Report Series 1997:1.		1997	r	99
	2	https://research.pbsci.ucsc.edu/eeb/bbhughes/wp-content/uploads/2013/10/Eutrophication-in-Slough-03_01_10.pdf		2009	r	99
	3	http://hilltromper.com/article/elkhorn-slough-pollution-auto-salvage		2015	r	99
		Lakes of Missouri volunteer prpogram
	1	Quarterly journal http://www.lmvp.org/publications.htm			r	99
	2	LMVP Annual Data Reports http://www.lmvp.org/publications.htm			r	99
		The Secchi Dip-In
	1	https://acwi.gov/monitoring/conference/2016/3_thursday_may5/K7/Salvato_SecchiDipIn_secure.pdf		2016	c
	2	https://z0ku333mvy924cayk1kta4r1-wpengine.netdna-ssl.com/wp-content/uploads/2018/09/32-2-11.pdf		2018	r	99
	3	Smeltzer, E. and S. Heiskary. 1990. Analysis and applications of lake user survey data. Lake and Reservoir Management. 6:109-118.	2	1990	r		Lake and reservoir management
	4	https://www.aquatechnex.com/2013/04/11/great-secchi-dip-in-goes-again-this-summer/		2013	r		popular
	5	https://www.des.nh.gov/media/pr/2014/20140627-secchi-dip-in.htm		2014	r		popular
	6	https://doi.org/10.1080/10402381.2014.1001539	6	2015	r		lake and Reservoir Management
	7	https://www.lodinews.com/news/article_51a08164-7b68-11e8-b799-eff79e2a577b.html		2018	pop
	8	http://terrapinaquatics.com/secchi-dip-in-and-the-lake-observer-app-recognized/		2016	r		popular
		Butterflies and Moths of North...
	1	https://blog.nature.org/science/2014/05/27/citizen-science-butterflies-moths-nature-conservation/		2014	pop
	2	http://nationalmothweek.org/wp-content/uploads/2013/08/TAR_1065_Moskowitz_Haramaty_MCC.pdf		2013	pop
		Delaware Shorebird Project
	1	http://www.delmnh.org/delaware-shorebird-project-2016/		2016	r	99
	2	http://www.conservewildlifenj.org/blog/tag/delaware-bay-shorebird-project-2015/	1	2015	pop			Conseve Wildlife Blog
	3	https://www.citizensvoice.com/news/scientists-track-pathogens-in-migration-focusing-on-delaware-bay-1.2357447		2018	pop
	4	https://www.partnersinflight.org/wp-content/uploads/2017/03/OByrne-S.-F.-p-487-490.pdf		2017	c
		Great Backyard Bird Count
	1	https://earthsky.org/earth/register-participate-great-backyard-bird-count		2018	pop
	2	https://ebird.org/news/great-backyard-bird-count-2018-take-someone-birding		2018	pop
		Frogwatch USA
	1	https://www.speakcdn.com/assets/2332/1998-2005_fw_data_assessment.pdf		2006	r	99
	2	Weir, L. A., and M. J. Mossman. 2005. North American Amphibian Monitoring Program (NAAMP). Pages 307-313 in M. Lannoo (ed.) Amphibian Declines: the conservation status of United States species. University of California Press, Berkeley, California, USA.		2005	b
	3	https://www.stltoday.com/lifestyles/parenting/listening-for-frogs-is-ribbit-ribbit-ing-backyard-fun/article_c54f90b2-1e5a-528b-acd9-b3f446671c82.html		2013	pop
	4	https://www.dailypress.com/news/science/dp-fea-diggin-0621-20150620-story.html		2015	pop
	5	https://journals.plos.org/plosone/article?id=10.1371/journal.pone.0140973	10	2015	r	32
		Urban Watch
	1	https://coastal-watershed.org/urban-watch-results-show-water-quality-improvements-soquel-creek/		2017	r
	2	https://coastal-watershed.org/wp-content/uploads/2017/02/2016-City-of-Capitola-Urban-Watch-Report-Final.pdf		2017	r	99
		First Flush
	1	https://nmsmontereybay.blob.core.windows.net/montereybay-prod/media/monitoringnetwork/pdf/ff2015.pdf		2015	r	99
	2	https://nmsmontereybay.blob.core.windows.net/montereybay-prod/media/monitoringnetwork/pdf/ff2014.pdf		2014	r	99
	3	https://nmsmontereybay.blob.core.windows.net/montereybay-prod/media/monitoringnetwork/pdf/ff2013.pdf		2013	r	99
	4	https://nmsmontereybay.blob.core.windows.net/montereybay-prod/media/monitoringnetwork/pdf/ff2012.pdf		2012	r	99
	5	https://nmsmontereybay.blob.core.windows.net/montereybay-prod/media/monitoringnetwork/pdf/ff2011.pdf		2011	r	99
	6	https://nmsmontereybay.blob.core.windows.net/montereybay-prod/media/monitoringnetwork/pdf/ff2010.pdf		2010	r	99
	7	https://nmsmontereybay.blob.core.windows.net/montereybay-prod/media/monitoringnetwork/pdf/ff2009.pdf		2009	r	99
	8	https://nmsmontereybay.blob.core.windows.net/montereybay-prod/media/monitoringnetwork/pdf/ff2008.pdf		2008	r	99
	9	https://nmsmontereybay.blob.core.windows.net/montereybay-prod/media/monitoringnetwork/pdf/ff2007.pdf		2007	r	99
	10	https://nmsmontereybay.blob.core.windows.net/montereybay-prod/media/monitoringnetwork/pdf/ff2006.pdf		2006	r	99
	11	https://nmsmontereybay.blob.core.windows.net/montereybay-prod/media/monitoringnetwork/pdf/ff2005.pdf		2005	r	99
	12	https://nmsmontereybay.blob.core.windows.net/montereybay-prod/media/monitoringnetwork/pdf/ff2004.pdf		2004	r	99
	13	https://nmsmontereybay.blob.core.windows.net/montereybay-prod/media/monitoringnetwork/pdf/ff2003.pdf		2003	r	99
	14	https://nmsmontereybay.blob.core.windows.net/montereybay-prod/media/monitoringnetwork/pdf/ff2002.pdf		2002	r	99
	15	https://nmsmontereybay.blob.core.windows.net/montereybay-prod/media/monitoringnetwork/pdf/ff2001.pdf		2001	r	99
	16	https://nmsmontereybay.blob.core.windows.net/montereybay-prod/media/monitoringnetwork/pdf/ff2000.pdf		2000	r	99
		Chesapeake Bay Parasite Project
	1	http://blogs.discovermagazine.com/citizen-science-salon/2015/09/02/the-search-for-zombie-crabs-the-2015-chesapeake-bay-parasite-project/#.W_NqcehKhPY		2015	pop
	2	https://www.chesapeakebay.net/news/blog/zombie_crabs_invade_the_chesapeake_bay2		2015	pop
	3	https://psmag.com/environment/body-snatchers-in-the-chesapeake-bay		2016	pop
	4	http://www.whatsupmag.com/events/42615/chesapeake-parasite-project		2014	pop
	5	https://scholarworks.wm.edu/etd/1516639681/		2017	t
		Cascades Butterfly Project
	1	Rochefort RM and McLaughlin JF. 2017. The Cascades butterfly project: A protocol for monitoring subalpine butterflies and plant phenology in the Cascade Mountains of Washington. Natural Resource Report. NPS/NOCA/NRR—2017/1440. National Park Service. Fort Collins, Colorado	2	2017	r	99
	2	Rochefort RM. 2017. The Cascades Butterfly Project: Survey routes, standard operating procedures, and field forms. North Cascades National Park Service Complex. Sedro-Woolley, Washington	1	2017	r	99
	3	Bush, Evan. "Citizen scientists track effects of climate change in the Northwest." The Seattle Times 7 August 2017.		2017	pop
		The Hudson River Eel Project...
	1	https://www.dec.ny.gov/docs/remediation_hudson_pdf/082415eelreport.pdf		2017	r	99
	2	http://www.pbs.org/wnet/nature/the-mystery-of-eels-web-exclusive-video-the-eel-project/8270/		2013	pop
	3	https://www.caryinstitute.org/science-program/research-projects/hudson-river-eel-project-evaluation		2018	pop
	4	http://media.dailyfreeman.com/2018/04/23/photos-from-hudson-river-eel-project/#1		2018	pop
	5	https://www.dailyfreeman.com/news/glass-eels-in-hudson-river-being-counted/article_b0855489-fef6-54e6-b902-8fe18d979c34.html		2018	pop
	6	https://www.researchgate.net/publication/267878126_The_Hudson_River_eel_project_Fish_conservation_through_citizen_science		2010	c
	7	https://www.usnews.com/news/best-states/new-york/articles/2018-03-28/scientists-volunteers-count-tiny-glass-eels-in-hudson-river		2018	pop
	8	https://www.hudsonvalley360.com/article/eel-project-volunteers-wanted		2018	pop
	9	http://westchester.news12.com/story/38545682/dams-cause-snag-for-eel-migration-in-hudson-valley		2018	pop
		Appalachian Mountain Club - Mountain Watch
		https://www.outdoors.org/articles/inaturalist-amc-mountain-watch-citizen-science-climate-change		2018	pop
		Coastal observation And Seabird Survey...
	1	Litle, K, Parrish, JK, Dolliver, J. 2007. The Coastal Observation and Seabird Survey Team—Citizens Monitoring Coastal Environmental Health in Alaska. In: Brewer, R (ed.) Community-Based Coastal Observing in Alaska: Aleutian Life Forum 2006. Alaska Sea Grant College Program, AK-SG-07-03. University of Alaska Fairbanks. 21-38.		2007	b
	2	Hendersen, Bonnie. Strand: An Odyssey of Pacific Ocean Debris. Corvallis, OR: Oregon State University Press, 2008.		2008	b
	3	Schulz, Florian. The Wild Edge: Freedom to Roam the Pacific CoastSeattle, WA: Mountaineer Books, 2015.		2015	b
	4	Common Mure Update: Growing Awareness of Sea Bird Die-off Thanks to Citizen Reporting. Alaska Fish & Wildlife News. April 2016.		2016	pop
	5	Parrish, JK, Burgess H, Weltzin, JF, Fortson, L, Wiggins, A, Simmons, B. 2018. Exposing the Science in Citizen Science: Fitness to Purpose and Intentional Design. Integrative and Comparative Biology. 58(1): 150-160.	6	2018	r		Integrative and Comparitive Biology
	6	Jones, T, Parrish, J K, Peterson, WT,Bjorkstedt, EP, Bond, NA, Ballance, LT, Bowes, V, Hipfner, MJ, Burgess, HK, Dolliver, JE, Lindquist, K, Lindsey, J, Nevins, HM, Robertson, RR, Roletto, J, Wilson, L, Joyce, T, Harvey, J. 2018. Massive mortality of aplanktivorous seabird in response to amarine heatwave. Geophysical ResearchLetters, 453:193–3202.	18	2018	r		GRL
	7	Jones, TT, Parrish, JK, Punt, AE, Trainer, VL, Kudela, R, Lang, J, Brancato, MS, ODell, A, Hickey, B. 2017. Mass mortality of marine birds in the Northeast Pacific caused by Akashiwo sanguinea. Marine Ecology Progress Series. 579:111-127.	9	2017	r		Marine Ecology Progress Series
	8	Haywood, BK. 2016. Beyond Data Points and Research Contributions: The Personal Meaning and Value Associated with Public Participation in Scientific Research. International Journal of Science Education, Part B 6:3:239-262.	1	2016	r	52	International Journal of Science Education
	9	Burgess, HK, DeBey, LB, Froehlich, HE, Schmidt, N, Theobald, EJ, Ettinger, AK, HilleRisLambers, J, Tewksbury, J, Parrish, JK. 2016. The science of citizen science: Exploring barriers to use as a primary research tool. Biological Conservation. 208:113-120.	9	2016	r		Biological Conservation
	10	Haywood, BK, Parrish, J, Dolliver, J. 2016. Place-based and data-rich citizen science as a precursor for conservation action. Conservation Biology. 30(3):476-86.	3	2016	r		Conservation Biology
	11	Bovy, KM, Watson, JE, Dolliver, J, Parrish, JK. 2016. Distinguishing offshore bird hunting from beach scavenging in archaeological contexts: The value of modern beach surveys. Journal of Archaeological Science 70:35-47.	4	2016	r		J. of Archeological Science
	12	McKinley, DC, Miller-Rushing, AJ, Ballard, HL, Bonney, R, Brown, H, Evans, DM, French, RA, Parrish, JK, Phillips, TB, Ryan, SF, Shanley, LA, Shirk, JL, Stepenuck, KF, Weltzin, JF, Wiggings, A, Boyle, OD, Briggs, RD, Chapin III, SF, Hewitt, DA, Preuss, PW, Soukup, MA. 2015. Investing in Citizen Science Can Improve Natural Resource Management and Environmental Protection. Issues in Ecology 19.	20	2015	r	10
	13	Theobald, EJ, Ettinger, AK, Burgess, HK, DeBey, LB, Schmidt,NR, Froehlich, Wagner, C, HilleRisLambers, J, Tewksbury, J, Harsch, MA, Parrish, JK. 2015. Global change and local solutions: Tapping the unrealized potential of citizen science for biodiversity research. Biological Conservation 181:236-244.	11	2015	r		Biological Conservation
	14	Bonney, R, Shirk, JL, Phillips, TB, Wiggins, A, Ballard, HL, Miller-Rushing, AJ, Parrish, JK. 2014. Next Steps for Citizen Science. Science 343:1436-1437.	7	2014	r		Science
	15	Haywood, B. 2014. A COASSTal Sense of Place: Birds, Beaches, and Relationships between People and Place in the Coastal Observation and Seabird Survey Team. Columbia, SC. The University of South Carolina and COASST.		2014	r	99	ppt
	16	Hamel, N, Burger, AE, Charleton, K, Davidson, P, Lee, S, Bertram, DF, Parrish, JK. 2009. Bycatch and Beached Birds: Assessing Mortality Impacts in Coastal Net Fisheries Using Marine Bird Strandings. Marine Ornithology 37:41-60.	7	2009	r		Marine Ornithology
	17	Moore, E, Lydya, S, Roletto, J, Litle, K, Parrish, JK, Nevins, H, Harvey, J, Mortenson, J, Greig, D, Piazza, M, Hermance, A, Lee, D, Adams, D, Allen, S, Kell, S. 2009. Entanglements of marine mammals and seabirds in central California and the north-west coast of the United States 2001–2005. Marine Pollution Bulletin 58:1045–1051.	15	2009	r		Marine Pollution Bull.
	18	Bovy, K. 2007. Global human impacts or climate change?: explaining the Sooty Shearwater decline at the Minard site, Washington State, USA. Journal of Archaeological Science 34:1087-1097.	1	2007	r		J. of Archeological Science
	19	Parrish, JK, Bond, N, Nevins, H, Mantua, N, Loeffel, R, Peterson, WT, Harvey, JT. 2007. Beached birds and physical forcing in the California Current System. Marine Ecology Progress Series 352:275-288.	7	2007	r		Marine Ecology Progress Series
	20	Haywood, BK. 2016. Beyond Data Points and Research Contributions: The Personal Meaning and Value Associated with Public Participation in Scientific Research. International Journal of Science Education 6: 239-262.	1	2016	r	52
	21	Community-Based Monitoring and Indigenous Knowledge in a Changing Arctic: A Review for the Sustaining Arctic Observing Networks		2016	r	99
	22	Cigliano, JA, Meyer, R, Ballard, HL, Freitag, A, Phillips, TB, Wasser, A. 2015. Making marine and coastal citizen science matter. Ocean & Coastal Management 115:77-87.		2015	r		Ocean and Coastal Management
	23	2015 State of the California Current Report		2015	r	99
	24	2012 Annual Report of the Council for the Conservation of Migratory Birds		2012	r	99
		NYC Cricket Crawl
	1	https://www.discoverlife.org/cricket/finreport.html		2009	r	99
	2	https://www.discoverlife.org/cricket/cricketart.html		2009	r	99
	3	https://www.discoverlife.org/cricket/results		2009	r	99
		Natures Notebook
	1	Kellermann, J.L., T.M. Crimmins, E.G. Denny, C.A.F. Enquist, K.L. Gerst, A.H. Rosemartin, and J.F. Weltzin. 2013. Nature's Notebook: 2012 State of the Data. USA‐NPN Technical Series 2013‐001. w		2012	r	99
	2	Kellermann, J.L., T.M. Crimmins, E.G. Denny, C.A.F. Enquist, R.L. Marsh, A.H. Rosemartin, J.F. Weltzin. 2012. USA National Phenology Network 2011 Data & Participant Summary. USA‐NPN Technical Series 2012‐001.		2012	r	99
	3	Crimmins, T.M., A.H. Rosemartin, R.L. Marsh, E.G. Denny, C.A.F. Enquist, J.F. Weltzin. 2010. USA National Phenology Network 2010 Data & Participant Summary. USA‐NPN Technical Series 2011‐001.		2010	r	99
	4	Crimmins, T.M., A.H. Rosemartin, K.A. Thomas, R.L. Marsh, E.G. Denny, J.F. Weltzin. 2010. USA National Phenology Network 2009 Data Summary. USA-NPN Technical Series 2010-002.		2010	r	99
	5	https://www.usanpn.org/files/shared/files/USA-NPN-TrackwithNN2016.pdf		2016	r	99
		Measuring Broadband America’s FCC Speed Test...
	1	https://www.citizenscience.gov/assets/files/fcc-speed-test.pdf		2016	r	99
	2	https://digiphile.info/2010/03/11/fcc-goes-mobile-launches-iphone-android-apps-for-crowdsourced-broadband-speed-testing/		2010	pop
		Greater Atlanta Pollinator Partnership: A...
	1	https://seafwa2018.sched.com/event/FiQe/wildlife-4-track-the-greater-atlanta-pollinator-partnership-a-model-for-urban-pollinator-conservation		2018	c
	2	https://parkpride.org/wp-content/uploads/2018/03/Pollinators-in-Parks_2018.pdf		2018	ppt
	3	https://www.henryherald.com/features/uga-extension-recruiting-training-citizen-scientists-for-great-georgia-pollinator/article_261b189d-d941-584d-8715-a2e2fdd545cd.html		2018	pop
	4	https://blog.nwf.org/2015/03/atlanta-partnership-comes-together-for-pollinators/		2015	pop
	5	http://www.birdingwire.com/releases/416478/		2017	pop
	6	https://www.fs.fed.us/wildflowers/news/documents/GAPP-20170717.pdf		2017	pop
	7	http://wildlife.org/atlanta-residents-welcome-pollinators-to-their-urban-gardens/		2017	pop
		Lake Michigan AMBLE (Avian Monitoring...
	1	https://www.researchgate.net/publication/267096489_USING_CITIZEN_SCIENCE_TO_EXPLORE_SPATIOTEMPORAL_PATTERNS_OF_AVIAN_BOTULISM_MORTALITY_EVENTS_IN_LAKE_MICHIGAN		2014	c
	2	https://www.nwhc.usgs.gov/amble/files/AMBLE%20-%20Call%20for%20Volunteers.pdf			pop
	3	https://greatlakesecho.org/2011/09/22/avian-botulism-puzzles-great-lakes-scientists/		2011	pop
	4	http://www.dailycardinal.com/article/2018/01/climate-change-threatens-bird-populations-in-the-great-lakes		2018	pop
	5	https://doorcountypulse.com/amble-volunteers-track-toxins-in-door-county/		2013	pop
	6	https://www.fondriest.com/news/citizen-scientists-helping-protect-water-quality-measure-impact-climate-change.htm		2018	pop
	7	https://www.ncbi.nlm.nih.gov/pmc/articles/PMC4475883/	6	2015	r		Applied and Environmental Microbiology
	8	https://besjournals.onlinelibrary.wiley.com/doi/10.1111/1365-2664.13063	4	2018	r		J. Applied Ecology
	9	https://conservationdigest.com/waterfowl-deaths-warming-lakes-linked/	1	2018	pop		Conservation Digest
		Image Detective
	1	http://www.astronomy.com/news/2017/09/label-iss-photos		2017	pop
	2	https://phys.org/news/2017-09-tool-earth-photos-international-space.html		2017	pop
	3	https://earthsky.org/earth/identify-earth-features-iss-astronaut-photos-citizen-scientist		2017	pop
	4	http://adsabs.harvard.edu/abs/2017AGUFMED41B0278R		2017	c
		SatCam
	1	https://blog.scistarter.com/2014/04/satcam-verify-the-sky/		2014	pop
	2	https://www.scientificamerican.com/citizen-science/satcam/		2014	pop
	3	http://blogs.discovermagazine.com/citizen-science-salon/2015/01/05/scistarters-top-fourteen-citizen-science-projects-2014/#.W_RLNuhKhPY		2015	pop
	4	http://www.istl.org/15-winter/article1.html	5	2015	r		Science and Technology Librarianship
		Acoustic Bat monitoring in alaska
	1	http://www.adfg.alaska.gov/static/home/library/pdfs/wildlife/posters/kohanblejwas_2015_aaas_chasingbats_poster.pdf		2015	c
	2	http://www.bioone.org/doi/abs/10.1898/13-34.1	3	2013	r		Northwestern Naturalist
	3	http://mentalfloss.com/article/68393/new-nights-watch-alaskans-can-check-bat-detectors-out-library		2015	pop
	4	http://psglib.org/news/2018/2/21/spring-bat-presentation		2018	pop
	5	https://www.adn.com/wildlife/article/discovery-bat-disease-washington-state-alarms-alaska-biologists/2016/04/02/		2016	pop
	6	http://blogs.discovermagazine.com/crux/2015/09/08/alaska-batmobile-map-bats/#.W_RZiOhKhPY		2015	pop
	7	https://www.fs.usda.gov/treesearch/pubs/47446	6	2014	r		Northwestern NAturalist
	8	http://wildlife.org/by-listening-to-bats-biologists-shed-new-light-on-them/		2018	pop
		Cyclone Center Zooniverse
	1	https://journals.ametsoc.org/doi/abs/10.1175/BAMS-D-13-00152.1	1	2014	r	4
	2	https://scied.ucar.edu/blog/cyclone-center-armchair-storm-chasing-scientific-purpose		2013	pop
	3	https://blog.nature.org/science/2015/12/01/crowdsourcing-climate-change-model-data-cyclone-center-storm/		2015	pop
	4	https://www.researchgate.net/publication/275467504_Cyclone_Center_Can_Citizen_Scientists_Improve_Tropical_Cyclone_Intensity_Records	2	2014	r	4
	5	https://www.theguardian.com/environment/climate-consensus-97-per-cent/2014/sep/25/citizen-scientists-classify-storms-for-the-cyclone-center		2014	pop
	6	http://www.climatecentral.org/news/cyclone-center-will-crowdsource-hurricane-research-15056		2012	pop
		Identify New Zealand Animals Zooniverse
	1	https://academic.oup.com/jue/article/4/1/juy002/4947839	4	2018	r		J. of Urban Ecology
		Whale FM Zoon iverse
	1	https://www.ncbi.nlm.nih.gov/pubmed/25234903	8	2014	r		J. Acoustic Society of America
	2	https://onlinelibrary.wiley.com/doi/abs/10.1111/j.1748-7692.2012.00577.x	3	2012	r		Marine Mammal Science
	3	https://www.scientificamerican.com/citizen-science/the-whale-song-project-whale-fm/		2011	pop
	4	http://blogs.discovermagazine.com/citizen-science-salon/2014/07/14/lend-ears-citizen-science-help-understand-whale-communication-whale-fm/#.W_RgluhKhPY		2014	pop
	5	https://www.huffingtonpost.com/laela-sayigh/whale-calls-citizen-science_b_2170819.html		2012	pop
		Bat Detective Zooniverse
	1	https://journals.plos.org/ploscompbiol/article?id=10.1371/journal.pcbi.1005995	14	2018	r	32
	2	http://blogs.discovermagazine.com/citizen-science-salon/2017/10/24/support-bat-week-through-citizen-science/#.W_RhUOhKhPY		2017	pop
	3	https://cosmosmagazine.com/biology/watching-the-bat-detectives		2018	pop
	4	https://www.sciencedaily.com/releases/2018/03/180308142851.htm	20	2018	r	32
	5	https://www.bbc.com/news/science-environment-19803167		2012	pop
		Snapshot Serengeti Zooniverse
	1	https://wildlife.onlinelibrary.wiley.com/doi/full/10.1002/jwmg.902	9	2015	r		Wildlife Management
	2	https://www.nature.com/articles/sdata201526	6	2015	r		Nature
	3	https://onlinelibrary.wiley.com/doi/full/10.1111/cobi.12695	4	2016	r		Conserv. Biology
	4	https://onlinelibrary.wiley.com/doi/full/10.1002/ece3.2569	5	2016	r		Exol and Evolution
	5	http://rstb.royalsocietypublishing.org/content/371/1703/20150314	8	2016	r		Phil Trans Royl Soc Biology
	6	https://news.harvard.edu/gazette/story/2018/07/snapshot-serengeti-gets-a-boost-from-ai/		2018	pop
	7	https://www.iflscience.com/plants-and-animals/crowdsourcing-serengeti-how-citizen-scientists-classified-millions-photos-home/		2018	pop
	8	https://www.scientificamerican.com/article/snapshots-of-serengeti-wildlife-let-citizen-scientists-shine-slide-show1/		2015	pop
		Chimp & See Zooniverse
	1	https://onlinelibrary.wiley.com/doi/abs/10.1002/ajpa.23478	52	2018	r		Am. Journ. Physical Anthrop
	2	https://blog.nature.org/science/2015/06/23/citizen-science-chimps-see-zooniverse-mammals-camera-traps/		2015	pop
	3	https://peerj.com/preprints/1792/	8	2016	r		PerrJPreprints
		Map of Life
	1	https://www.ct.gov/deep/cwp/view.asp?A=4918&Q=593020		2017	pop
	2	https://news.yale.edu/2015/05/12/map-life-s-new-app-world-s-biodiversity-palm-your-hand		2015	pop
		Adaptive Grazing Management Experiment (CARM)
	1	https://www.ars.usda.gov/plains-area/fort-collins-co/center-for-agricultural-resources-research/rangeland-resources-systems-research/docs/range/adaptive-grazing-management/research/		2014	r	99
	2	https://birdconservancy.org/cowboys-collaboration-and-conservation/		2018	pop
	3	https://dl.sciencesocieties.org/publications/csa/articles/63/2/4		2018	r		CSA News
	4	https://www.sciencedirect.com/science/article/pii/S155074241830071X	8	2018	r		Rangeland Ecology and Management
	5	https://mountainscholar.org/bitstream/handle/10217/178856/Wilmer_colostate_0053A_13893.pdf?sequence=1		2016	t
		ISeeChange
	1	https://www.scientificamerican.com/citizen-science/iseechange/		2014	pop
	2	https://eos.org/agu-news/agu-led-national-study-citizen-science-can-aid-science-learning		2018	pop
	3	https://civichall.org/civicist/nasa-partners-iseechange-citizen-science-climate-project/		2016	pop
	4	file:///C:/Users/odenw/Downloads/remotesensing-09-00357.pdf	3	2017	r		Remote Sensing
	5	http://therealtimereport.com/2017/01/29/iseechange-and-nasa-launch-citizen-science-app/		2017	pop
	6	https://current.org/2014/08/crowdsourced-climate-reporting-project-iseechange-aims-to-expand-with-new-partners/		2014	pop
	7	http://www.governing.com/commentary/col-iseechange-powerful-tool-citizen-engagement-climate-weather.html		2018	pop
	8	https://www.datainnovation.org/2017/01/5-qs-for-julia-drapkin-ceo-of-iseechange/		2017	pop
	9	https://physicsworld.com/a/testing-the-waters/		2018	pop
	10	https://www.gsneo.org/en/our-council/news-room/2017/scistarter_helps_gir.html		2017	pop
		Habitat Network
	1	https://applcc.org/news/create-wildlife-friendly-spaces-with-habitat-network			pop
	2	http://www.newtonconservators.org/newsletters/17_06_habitat_network.pdf		2017	pop
	3	http://www.birdsandblooms.com/blog/bird-friendly-yard-habitat-network/		2016	pop
	4	http://www.washingtonnature.org/fieldnotes/habitat-network		2016	pop
	5	https://www.shaverscreek.org/2017/04/07/habitat-network-mapping-the-way-to-habitat-conservation/		2017	pop
	6	https://awaytogarden.com/mapping-yard-habitat-networks-rhiannon-crain/		2016	pop
	7	https://blog.nwf.org/2018/01/map-your-garden-for-wildlife-efforts-one-yard-at-a-time/		2018	pop
		Local Environmental Observer Network
	1	https://eleep.eu/sites/default/files/publications/Abdelrahim%2C%20S.%20%282017%29.%20Using%20Citizen-Based%20Observations%20to%20Plan...pdf		2017	r	99
	2	https://www.ncbi.nlm.nih.gov/pmc/articles/PMC6205347/	7	2018	r		One Health
	3	https://www.fastcompany.com/40429368/this-network-of-indigenous-people-is-reporting-from-the-front-lines-of-climate-change		2017	pop
	4	https://arctic.noaa.gov/Report-Card/Report-Card-2015/ArtMID/5037/ArticleID/223/Community-Observing-Arctic		2015	r	99
	5	https://www.alaskapublic.org/2015/11/12/arctic-council-looks-to-alaska-citizen-science-network/		2015	pop
		Marine Debris Monitoring and Assessment...
	1	http://landscape.zoology.wisc.edu/New%20Abstracts/2016/Uhrin_2016_GCFI_Abstract.pdf		2016	c
	2	https://www.researchgate.net/publication/283774876_The_Contribution_of_Citizen_Scientists_to_the_Monitoring_of_Marine_Litter		2015	b		Marine Anthropogenic Litter
	3	http://seagrant.psu.edu/sites/default/files/Marine%20Debris%20Monitoring%20Toolkit%20for%20Educators%20-%20NOAA%202017.pdf		2017	pop
		Old Weather
	1	https://www.smithsonianmag.com/smart-news/volunteers-help-rescue-europes-weather-history-180967385/		2017	pop
	2	https://research.noaa.gov/article/ArtMID/587/ArticleID/604/The-citizen-scientists-behind-NOAAs-Old-Weather-project		2015	pop
	3	https://www.scientificamerican.com/citizen-science/old-weather-naval-history/		2012	pop
	4	https://weather.com/news/news/old-weather-citizen-scientists-20121024		2012	pop
	5	https://www.bbc.com/news/science-environment-42175307		2017	pop
	6	https://www.researchgate.net/publication/266656394_I_want_to_be_a_captain_I_want_to_be_a_captain_gamification_in_the_old_weather_citizen_science_project	4	2013	r		ResearchGate
		San Gabriel River Sea Turtle...
	1	https://www.npr.org/2015/03/24/392590366/sea-turtles-test-urban-waters-in-southern-california-river-jacuzzi		2015	pop
	2	https://www.ocregister.com/2015/03/01/how-did-these-green-sea-turtles-show-up-in-the-san-gabriel-river-and-what-could-they-possibly-be-eating/		2015	pop
	3	https://www.care2.com/causes/100-green-sea-turtles-are-thriving-in-this-polluted-california-river.html		2017	pop
	4	https://ahbelab.com/2016/03/15/what-charismatic-megafauna-can-be-found-in-the-mouth-of-the-san-gabriel-river/		2016	pop
	5	http://www.socalwild.com/2016/09/turtle-dudes-of-the-san-gabriel-river/1772/		2018	pop
	6	https://www.latimes.com/local/california/la-me-green-sea-turtles-20170805-story.html		2017	pop
		EyeWire
	1	http://blogs.discovermagazine.com/citizen-science-salon/2014/05/20/eyewire/#.W_Rz8OhKhPY		2014	pop
	2	http://www.wbur.org/commonhealth/2017/08/04/online-video-game-brain-science		2017	pop
	3	https://dl.acm.org/citation.cfm?id=3103641.3103767	4	2017	r		Computers in Human Behavior
	4	http://www.bio-itworld.com/2015/5/13/citizen-science-unexplored-terrain-brain.html		2015	pop
	5	https://www.iflscience.com/technology/thinking-outside-lab-ascent-citizen-science/		2018	pop
	6	https://www.optimistdaily.com/2013/11/citizen-science-eyewire/		2013	pop
	7	http://www.kurzweilai.net/eyewire-a-citizen-science-quest-to-map-the-connectome		2012	pop
	8	https://www.aaas.org/play-game-and-help-scientists-map-connectome-eyewire		2012	pop
		Notes From Nature
	1	https://zookeys.pensoft.net/article/2910/	16	2012	r		ZooKeys
	2	http://www.nhm.ac.uk/take-part/citizen-science/notes-from-nature.html		2013	pop
	3	https://news.berkeley.edu/2013/05/22/citizen-scientists-help-calbug/		2013	pop
	4	http://togetherscience.eu/blog/project-of-the-week-12-digitising-the-natural-history-museum		2017	pop
	5	https://thewinnower.com/papers/2678-hi-rob-guralnick-and-michael-denslow-here-we-are-excited-to-talk-with-you-all-about-notes-from-nature-a-citizen-science-tool-for-mobilizing-primary-biodiversity-information-ask-us-anything		2018	pop
		USGS/Adopt a Pixel
	1	file:///C:/Users/odenw/Downloads/FY14_CDI_RFP_Proposal_Final_Longhenry_AaP_DI-s.pdf		2014	r	99
		Backyard Bark Beetles
	1	http://yourwildlife.org/2013/10/are-there-bark-beetles-in-your-backyard/		2013	pop
	2	https://www.researchgate.net/publication/267521355_Backyard_bark_beetles_Using_citizen_science_to_educate_the_public_and_monitor_invasive_species		2014	c
	3	https://entomologytoday.org/2015/03/18/study-confirms-effectiveness-of-cheap-simple-traps-for-citizen-science-project/		2015	pop
	4	https://academic.oup.com/jee/article-abstract/108/3/1115/2379616?redirectedFrom=fulltext	4	2015	r		J. Econ. Entomol.
	5	https://academic.oup.com/ae/article/62/2/120/1751600	2	2016	r		American Entomologist
	6	https://www.ncbi.nlm.nih.gov/pmc/articles/PMC5872281/	5	2018	r		Insects
		Barcode Long Island: Exploring Biodiversity...
	1	https://journals.plos.org/plosone/article?id=10.1371/journal.pone.0199015	39	2018	r	32
	2	https://www.ncbi.nlm.nih.gov/pmc/articles/PMC6051577/	40	2018	r	32
		CARIB Tails
	1	https://www.sailorsforthesea.org/programs/ocean-watch/carib-tails		2014	p
	2	https://www.scientificamerican.com/citizen-science/humpback-tails-wanted/		2015	p
	3	https://edepot.wur.nl/373771		2015	t
	4	https://www.passagemaker.com/trawler-news/carib-tails-enlists-cruisers-to-help-scientists-track-humpbacks		2014	p
	5	http://marinesciencetoday.com/2014/02/19/citizen-scientists-help-study-humpbacks/			p
	6	http://www.windcheckmagazine.com/carib_tails		2014	p
	7	http://www.oceannavigator.com/May-June-2014/Whales/index.php?		2014	p
		CrowdMag
	1	https://gsa.confex.com/gsa/2017AM/webprogram/Paper304384.html		2017	c
	2	https://cires.colorado.edu/news/archives-crowdsourcing-earths-magnetic-field		2016	c
	3	https://www.researchgate.net/publication/321417367_CROWDMAG_AS_AN_INTRODUCTION_TO_GEOPHYSICAL_DATA_COLLECTION_AND_ANALYSIS		2017	c
	4	https://emiw2018.emiw.org/fileadmin/emiw2018/abstracts/8.0_crowdmag__an_opportunity_schnepf.pdf		2018	c
	5	https://iafastro.directory/iac/paper/id/48627/abstract-pdf/IAC-18,B1,6-GTS.1,6,x48627.brief.pdf?2018-08-10.20:28:07		2018	c
		Amigos Bravos - EPA Urban Waters Program --...
	1	http://archive.constantcontact.com/fs137/1103123456639/archive/1120755094822.html		2015	p
		iCoast- Did the Coast Change?...
	1	https://www.scientificamerican.com/citizen-science/icoast-did-the-coast-change/		2014	p
	2	https://dl.acm.org/citation.cfm?id=2556420.2556790		2014	c
	3	https://soundwaves.usgs.gov/2014/06/research2.html		2014	p
	4	https://sensorsandsystems.com/usgs-icoast-did-the-coast-change/		2014	p
	5	https://agu.confex.com/agu/fm14/webprogram/Paper22526.html		2014	c
	6	https://www.federalregister.gov/documents/2017/07/06/2017-14192/agency-information-collection-activities-omb-control-number-1028-0109-icoast-did-the-coast-change		2017	r	99
	7	https://www.researchgate.net/publication/262281592_USGS_iCoast_-_Did_the_coast_change_designing_a_crisis_crowdsourcing_app_to_validate_coastal_change_Models		2014	c
		Florida Microplastic Awareness Project
	1	https://www.treasurecoast.com/ufifas-citizen-scientists-find-microplastics-big-presence-coastal-waters/		2016	p
		Foldit Game Empowering the Citizen...
	1	https://journals.sagepub.com/doi/abs/10.1177/1075547015609322	1	2015	r		Science Communication
	2	https://blogs.plos.org/thestudentblog/2017/05/19/the-crowd-and-the-cloud-the-impact-of-citizen-science/		2017	p
	3	https://www.nature.com/articles/nature09304	9	2010	r		Nature
	4	https://www.ncbi.nlm.nih.gov/pmc/articles/PMC3334605/	2	2011	r		Genome Biology
	5	http://www.uvm.edu/~cdanfort/csc-reading-group/foldit-pnas-2011.pdf		2011	r	98
	6	https://theconversation.com/expanding-citizen-science-models-to-enhance-open-innovation-61554		2016	p
	7	Human Computation (2016) 3:1:119-141, 2016, J. Himmelstein et al. CC-BY-3.0, ISSN: 2330-8001, DOI: 10.15346/hc.v3i1.7	5	2016	r		Human Computation
	8	https://www.cell.com/neuron/pdf/S0896-6273(16)30795-4.pdf	2	2016	r		Cell Press
		A General Aviation Citizen Science...
	1	http://adsabs.harvard.edu/abs/2017AGUFMPA23E..05A		2017	c
	2	https://www.airspacemag.com/daily-planet/hunting-dangerous-plants-made-easy-180959975/		2016	p
	3	https://www.eastgatecog.org/library?productId=12		2016	ppt
		California Brown Pelican Citizen Science...
	1	http://ca.audubon.org/birds-0/preliminary-data-summary-may-2016		2016	r	99
	2	http://ca.audubon.org/birds-0/preliminary-data-summary-october-2016		2016	r	99
	3	http://ca.audubon.org/sites/g/files/amh421/f/static_pages/attachments/brown_pelican_survey_results_-_spring_2018.pdf		2018	r	99
	4	https://www.independent.com/news/2016/may/03/count-pelicans-science/		2016	p
	5	https://www.kqed.org/science/1565668/volunteer-brown-pelican-count-aims-to-measure-recovery-of-once-endangered-birds		2017	p
		Jungle Rhythms
	1	https://www.theguardian.com/environment/2017/sep/22/long-lost-congo-notebooks-shed-light-how-trees-react-to-climate-change		2017	p
	2	https://www.iflscience.com/environment/newly-discovered-1930s-congo-notebooks-could-help-us-understand-how-trees-respond-to-climate-change/		2017	p
		NASA/GLOBE Observer (app) - Clouds
	1	https://earthsky.org/earth/cloud-photos-citizen-scientist-globe-program		2018	p
	2	http://blogs.discovermagazine.com/citizen-science-salon/2018/09/18/4101/#.W_VE3OhKhPY		2018	p
	3	https://www.youtube.com/watch?v=TNc5qjj8ZZE		2016	p
	4	https://indianexpress.com/article/technology/science/nasa-invites-citizen-scientists-to-observe-clouds-through-their-smartphones-5097995/		2018	p
		NASA/GLOBE Observer - Mosquito Habitat Mapper
	1	http://adsabs.harvard.edu/abs/2017AGUFMPA23E..06R		2017	c
	2	https://www.ncipmc.org/connection/?p=3669		2017	p
	3	https://www.ndtv.com/world-news/help-nasa-track-mosquitoes-reduce-disease-outbreaks-1876995		2018	p
		Arizona Water Watch
	1	https://azdeq.gov/press-releases/press-release-innovative-app-helps-citizen-scientists-protect-arizona-water-quality		2018	p
	2	http://www.kawc.org/post/adeq-releases-arizona-water-watch-app-public		2017	p
		Kaibab National Forest Citizen Science...
	1	https://www.grandcanyonnews.com/news/2018/jun/05/fourth-graders-join-kaibab-national-forests-citize/		2018	p
	2	http://www.knau.org/post/citizen-scientists-invited-document-biodiversity-kaibab-national-forest		2017	p
	3	http://wildlife.org/kaibab-nf-launches-year-round-citizen-science-project/		2017	p
	4	https://www.williamsnews.com/news/2017/apr/11/kaibab-forest-works-create-young-citizen-scientist/		2017	p
	5	https://www.12news.com/article/news/local/arizona/become-a-citizen-scientist-during-your-next-visit-to-kaibab-national-forest/382108793		2017	p
		Monarch Butterfly Integrated Monitoring
	1	https://monarchjointventure.org/get-involved/mcsp-monitoring		2018	p
		Steller Watch
	1	https://www.fisheries.noaa.gov/feature-story/stellar-progress-steller-watch		2018	p
	2	http://www.kucb.org/post/steller-watch-lets-anyone-internet-access-play-wildlife-biologist#stream/0		2017	p
	3	http://digital.ecomagazine.com/publication/?i=470028&article_id=2990590&view=articleBrowser&ver=html5#{%22issue_id%22:470028,%22view%22:%22articleBrowser%22,%22article_id%22:%222990590%22}		2018	p
	4	https://www.csmonitor.com/Environment/2017/0318/Can-crowdsourcing-help-save-the-Steller-sea-lions		2017	p
	5	https://phys.org/news/2017-03-alaska-sea-lion-crowdsource-volunteers.html		2017	p
	6	https://blog.nature.org/science/2017/04/03/where-have-steller-sea-lions-oceans-citizen-science-wildlife/		2017	p
	7	https://medium.com/noaa-fisheries-alaska-science-center/crowdsourcing-science-to-obtain-new-information-about-endangered-steller-sea-lions-af69c095adc		2018	p
		NASA/GLOBE Land Cover - Adopt a Pixel
	1	https://www.photonics.com/Articles/NASA_Begins_Citizen_Science_Program_to_Monitor/a64035		2018	p
	2	http://geoawesomeness.com/now-you-can-help-nasa-improve-its-global-land-cover-maps/		2018	p
	3	https://www.geospatialworld.net/blogs/now-you-can-be-a-part-of-global-world-land-map-project/		2018	p
	4	http://newsletter.gi.alaska.edu/node/5998		2018	p
		Arizona BatWatch
	1	https://aaas.confex.com/aaas/2015/webprogram/Paper15741.html		2015	c
	2	https://www.nps.gov/indu/learn/nature/upload/7-Trimboli-Engaging-the-Public-in-Research-on-Bat-Behaviors.pdf		2016	ppt
	3	https://wkunews.wordpress.com/2016/10/19/arizonabatwatch/		2016	p
	4	https://wkurf.org/wku-research-symposium-april-18-20-at-mammoth-cave-national-park/		2016	c
		The Evolution Project
	1	https://blog.oup.com/2017/11/citizen-scientists-can-document-natural-world/		2017	p
	2	https://academic.oup.com/sysbio/article/67/1/49/3858082	20	2018	r		Systematic Biology
	3	https://morphobank.org/index.php/Projects/ProjectOverview/project_id/2577	20	2017	r		Systematic Biology
		Digital Earth Watch Picture Post
	1	Carrera, F & Schloss, Annette & Guerin, Stephen & Beaudry, Jeff & Pickle, J. (2011). Digital Earth Watch (DEW): How Mobile Apps Are Paving The Way Towards A Federated Web-Services Architecture For Citizen Science. AGU Fall Meeting Abstracts. 0520-.		2011	c
	2	Graham, Eric & Henderson, Sandra & Schloss, Annette. (2011). Using mobile phones to engage citizen scientists in research. EOS Transactions. 92. 10.1029/2011EO380002.	4	2011	c		EOS
	3	Schloss, Annette & Beaudry, Jeff & Pickle, John & Carrera, Fabio & Guerin, Stephen. (2011). How mobile picture posts will expand participation in the Digital Earth Watch and Picture Post citizen environmental monitoring network.		2011	c
	4	Schloss, Annette & Beaudry, Jeff & Carrera, F & Pickle, J. (2010). Digital Earth Watch And Picture Post Network: Measuring The Environment Through Digital Images. AGU Fall Meeting Abstracts.		2010	c
		Cyanomonitoring
	1	https://blog.epa.gov/2016/08/24/citizen-scientists-test-warwick-ri-water/		2016	p
	2	http://concord.wickedlocal.com/news/20160708/citizen-scientists-say-theyre-determined-to-protect-concords-white-pond		2016	p
	3	http://www.govtech.com/applications/App-Lets-Rhode-Island-Citizen-Scientists-Alert-Environmentalists-to-Harmful-Algae-Blooms-.html		2016	p
	4	http://www.seagrant.umn.edu/news/2016/11/09		2016	c
	5	http://blogs.discovermagazine.com/citizen-science-salon/2017/03/15/collaborative-citizen-science-for-clean-water-management/#.W_V5EuhKhPY		2017	p
	6	http://www.seagrant.umn.edu/downloads/SavetheDate-Cyanobacteria.pdf		2017	c
	7	Bradt, Shane & Snook, Hilary. (2017). Cyanobacteria Monitoring Collaborative. Lakeline. 32.		2017	c
	8	https://umaine.edu/mitchellcenter/wp-content/uploads/sites/293/2017/04/Snook_final.pdf		2017	ppt
		Condor Watch
	1	https://news.ucsc.edu/2014/04/condor-watch.html		2014	p
	2	https://www.scientificamerican.com/citizen-science/zooniverse-condor-watch/		2014	p
	3	https://blog.nature.org/science/2014/04/29/citizen-science-tuesday-condors-birds-nature/		2014	p
	4	https://howtoconserve.org/2015/08/18/california-condor-citizen-science/		2015	p
	5	https://www.sierraclub.org/sierra/how-toxicologist-saving-california-condor-science		2017	p
	6	https://phys.org/news/2014-04-condor-citizen-scientists-endangered-species.html		2014	p
	7	Finkelstein, Doak, George, Burnett, Brandt, Church, Grantham & Smith. 2012. Lead poisoning and the deceptive recovery of the critically endangered California condor. PNAS http://dx.doi.org/10.1073/pnas.1203141109		2012	r	98	pnas
		Migratory Dragonfly Pond Watch Project
	1	http://archive.constantcontact.com/fs192/1102968923571/archive/1120198615866.html		2015	p
	2	http://www.citizensciencetoday.org/2016/05/using-technology-and-citizen-science-to-understand-dragonfly-migration/		2016	p
	3	http://www.migratorydragonflypartnership.org/uploads/_ROOT/File/MDP_Volunteer_Annual_Report_2015Final.pdf		2015	r	99
		Smoke Sense
	1	https://essentialelements.naccho.org/archives/7628		2017	p
	2	https://www.greenappsandweb.com/en/android-en/air-pollution-wildifres-smoke-sense/		2018	p
	3	http://leoimages.blob.core.windows.net/hubfiles/ALASKA/CVHISmokeSense_LEOnetwork_112117.pdf		2017	ppt
	4	https://essentialelements.naccho.org/archives/12090		2018	p
	5	https://www.tctmd.com/news/particulate-matter-california-wildfires-linked-cardiovascular-and-cerebrovascular-events		2018	p
	6	https://www.wired.com/story/wildfire-smoke-kills-where-you-dont-expect-it/		2018	p
	7	https://www.thedailybeast.com/the-looming-health-crisis-in-the-aftermath-of-the-california-wildfires		2018	p
		Southern Arizona Bat-Hummingbird Feeder Monitoring...
	1	http://www.maranaaz.gov/news/2018/6/5/l8d3mfk7wn56f78tpz94jnxwb2qxak		2018	p
	2	https://tucson.com/news/local/help-collect-data-on-bats-with-a-taste-for-hummingbird/article_19ed8481-ed61-53a8-8e0a-a7f3ac70132a.html		2017	p
	3	https://tucson.com/entertainment/outdoors/hiking/volunteers-sought-to-monitor-tucson-s-feeder-raiding-bats/article_c8df78a9-47d7-5fd3-b668-ed56b8013b5c.html		2016	p
NEW		Did You See IT? Landslides
NEW		Baum, R.L., Highland, L.M., Lyttle, P.T., Fee, J.M., Martinez, E.M., Wald, L.A., 2014, “Report a Landslide” A Website to Engage the Public in Identifying Geologic Hazards, in Sassa, K., Canuti, P., and Yin, Y. (eds.), Landslide Science for a Safer Geo-Environment, v. 1, p. 95 - 100. Cham, Switzerland, Springer, DOI 10.1007/978-3-319-04999-1_8		2014	book
NEW		Did You Feel It?
NEW		USGS “Did You Feel It?” Internet-based macroseismic intensity maps	5	2011	report	99
NEW		Wald, D.J. and J.W. Dewey (2005). Did you feel it? Citizens Contribute to Earthquake Science, U.S. Geological Survey Fact Sheet, 4 pp.	2	2005	pop
NEW		Wald, D.J., V. Quitoriano and J.W. Dewey (2006b). USGS “Did You Feel It?” Community Internet Intensity Maps: Macroseismic Data Collection via the Internet, In: First European Conference on Earthquake Engineering and Seismology (a joint event of the 13th ECEE & 30th General Assembly of the ESC; Geneva, Switzerland, September 3-8, 2006), 10 pp	3	2006	conference
NEW		Atkinson, G.M. and D.J. Wald (2007). “Did You Feel It?” Intensity Data: A surprisingly good measure of earthquake ground motion, Seismol. Res. Lett., 78, 362-368.	2	2007	r		Seismological Research Letters
NEW		P. Earle et al., “OMG Earthquake! Can Twitter Improve Earthquake Response?” The Electronic Seismologist, Seismological Research Letters: vol 81, no 2 (2010)		2010	r		Seismological Research Letters
NEW		M.Guy et al., “Integration and Dissemination of Citizen Reported and Seismically Derived Earthquake Information via Social Network Technologies,” in Advances in Intelligent Data Analysis IX, ed. P.R. Cohen, N.M. Adams, and M.R. Berthold (BerlinHeidelberg: Springer, 2010), 42–53.			book
NEW		P. Earle, D.C. Bowden, and M. Guy, “Twitter Earthquake Detection: Earthquake Monitoring in a Social World, Annals of Geophysics 54, no. 6 (2011):708–715.	3	2011	r		Annals of Geophysics
NEW		A. Crooks, A. Croitoru, A. Stefanidis, and J. Radzikowski, “#Earthquake: Twitter as a Distributed Sensor System,” Transactions in GIS, vol 17 no 1 (2012): 124-47.	4	2012	r		Transactions in GIS
NEW		R. Bossu, S. Gilles, G. Mazet-Roux, et al., “Flash Sourcing, Or Rapid Detection and Characterization of Earthquake Effects Through Website Traffic Analysis,” Annals of Geophysics, 54, no 6 (2011):716–727.		2011	r		Annals of Geophysics
NEW		. D. Wald, V. Quitoriano, L.A. Dengler, and J.W. Dewey, “Utilization of the Internet for Rapid Community Intensity Maps,” Seismological Research Letters 70, no,. 6 (1999):680–697		1999	r		Seismological Research Letters
NEW		D. Wald and D. Bausch, “New Research and Tools Lead to Improved Earthquake Alerting Systems,” The CUSEC Journal 13, no. 5 (2009):1–15	2	2009	r		CUSEC Journal
NEW		Citizen Science Insect Monitoring
NEW		Metcalfe, A.N., Kennedy, T.A. and Muehlbauer, J.D., 2016. Phenology of the adult angel lichen moth (Cisthene angelus) in Grand Canyon, USA. The Southwestern Naturalist, 61(3), pp.233-240. https://doi.org/10.1894/0038-4909-61.3.233	3	2016	r		The Southwestern Naturalist
NEW		Kennedy, T.A., Muehlbauer, J.D., Yackulic, C.B., Lytle, D.A., Miller, S.W., Dibble, K.L., Kortenhoeven, E.W., Metcalfe, A.N. and Baxter, C.V., 2016. Flow management for hydropower extirpates aquatic insects, undermining river food webs. BioScience, 66(7), pp.561-575. https://doi.org/10.1093/biosci/biw059	9	2016	r		BioScience
NEW		“Citizen Science in Grand Canyon”. This 7 minute video produced by the non-profit group Freshwaters Illustrated describes how our citizen science project is leading to a deeper understanding of the Grand Canyon ecosystem. (Note that I contracted with Freshwaters Illustrated to produce this film, which was first posted on USGS Youtube channel in 2013) [http://www.youtube.com/watch?v=2TxLWlrw7y4&li…			p
NEW		“What You Take Away”. This 7 minute video produced by the non-profit Freshwaters Illustrated describes my Group’s citizen science collaboration with the education group Grand Canyon Youth. This film was initially posted on a vimeo website and was subsequently picked up by National Geographic and featured on their Short Film Showcase and has been viewed more than 1M times. (Note that I contracted …			p
NEW		http://video.nationalgeographic.com/video/short-film-showcase/17-million-years-old-grand-canyon-still-has-lessons-to-teach			p
NEW		http://knau.org/post/earth-notes-counting-flies-grand-canyon			p
NEW		http://blogs.discovermagazine.com/citizen-science-salon/2014/08/08/energy-killing-the-grand-canyon/#.U-ThhvldWSo		2014	p
NEW		http://scistarter.com/blog/2014/08/thirst-energy-killing-ecology-grand-canyon/#sthash.YT8FYHAL.dpbs		2014	p
NEW		https://www.usgs.gov/news/river-food-webs-threatened-widespread-hydropower-practice			p
NEW		Dr. LeRoy Poff and Dr. Jack Schmidt http://science.sciencemag.org/content/353/6304/1099			p
NEW		https://fisheries.org/2016/05/citizen-science-reveals-how-river-food-webs-are-affected-by-hydropower-practices/		2016	p
NEW		University of Washington-Conservation Newsletter http://conservationmagazine.org/2016/05/simple-trick-make-dams-less-damaging-river-ecosystems/		2016	p
NEW		http://www.cbbulletin.com/436660.aspx			p
NEW		High Country News-article in print edition and online https://www.hcn.org/issues/48.12/new-measures-could-reduce-glen-canyon-dams-impact-on-the-grand-canyon-a-bit			p
NEW		http://knau.org/post/study-hydropower-decimates-aquatic-insects-colorado-river#stream/0			p
NEW		http://azdailysun.com/news/local/dam-management-plan-aims-to-boost-native-fish-bugs/article_8f2a949c-03ee-5f96-86b4-eda52fd0ffbf.html			p
NEW		BioScience Talks Podcast (30 minute long interview) https://bioscienceaibs.libsyn.com/hydroelectric-dams-kill-insects-wreak-havoc-with-food-webs			p
NEW		Undark: Truth, Beauty, Science (online science magazine)-2500 word essay written by Duke University Professor of River Science Dr. Martin Doyle that reinterprets our 2016 BioScience article for a general science audience and describes forthcoming ‘Bug Flow’ experiment.			p
NEW		https://undark.org/article/wilo-doyle-colorado-river-insects/			p
NEW		https://apnews.com/accec230d442406fa7bedf4af219c5d1			p
NEW		http://knau.org/post/colorado-river-managers-begin-first-experimental-bug-flows			p
NEW		https://www.watereducation.org/western-water/can-steadier-releases-glen-canyon-dam-make-colorado-river-buggy-enough-fish-and			p
NEW		Citizen Science Snow Surveyors
NEW		Various… https://westernsnowconference.org/biblio			c
NEW		https://www.wcc.nrcs.usda.gov/publications/			r
NEW		WiEye
NEW		Y. Shi, J. Wensowitch, and J. Camp. "UABeam: UAV-Based Beamforming System Analysis with In-Field Air-to-Ground Channels," to appear in Proceedings of IEEE SECON 2018, Hong Kong, China, June 2018.		2018	c
NEW		Y. Shi, J. Wensowitch, A. Ward, M. Badi, and J. Camp. "Building UAV-based Testbeds for Autonomous Mobility and Beamforming Experimentation," to appear in Proceedings of IEEE SECON 2018 - First Workshop on Communications, Data Processing and Control for Unmanned Autonomous Systems (CPC-UAV), Hong Kong, China, June 2018.		2018	c
NEW		R. Enami, D. Rajan, and J. Camp. "RAIK: Regional Analysis with Geodata and Crowdsourcing to Infer Key Performance Indicators," in Proceedings of IEEE Wireless Communications and Networking Conference (WCNC) - Emerging Technologies, Architectures and Services, Barcelona, Spain, April 2018.		2018	c
NEW		Y. Shi, R. Enami, J. Wensowitch, and J. Camp. "Measurement-Based Characterization of LOS and NLOS Drone-to-Ground Channels," in Proceedings of IEEE Wireless Communications and Networking Conference (WCNC) - PHY and Fundamentals, Barcelona, Spain, April 2018.		2018	c
NEW		R. Enami, Y. Shi, D. Rajan, and J. Camp. "Pre-Crowdsourcing: Predicting Wireless Propagation with Phone-Based Channel Quality Measurements," in Proceedings of 20th ACM International Conference on Modeling, Analysis and Simulation of Wireless and Mobile Systems (ACM MSWiM 2017), Miami, FL, November 2017.		2017	c
NEW		M. Tonnemacher, D. Rajan, and J. Camp. "GeoRIPE: Efficiently Harvesting Field Measurements for Map-Based Path Loss Modeling," in Proceedings of 20th ACM International Conference on Modeling, Analysis and Simulation of Wireless and Mobile Systems (ACM MSWiM 2017), Miami, FL, November 2017.		2017	c
NEW		Y. Shi, J. Wensowitch, E. Johnson, and J. Camp. "A Measurement Study of User-Induced Propagation Effects for UHF Frequency Bands," in Proceedings of IEEE SECON 2017.		2017	c
NEW		P. Cui, Y. Dong, H. Liu, D. Rajan, E. Olinick, and J. Camp. "WhiteMesh: Leveraging White Spaces in Wireless Mesh Networks," in Proceedings of IEEE WiOpt 2016 (WiNMeE Workshop-The 12th International Workshop on Wireless Network Measurements and Experimentation--Invited), Tempe, Arizona, May 2016.		2016	c
NEW		J. He, H. Liu, P. Cui, J. Landon, D. Rajan, and J. Camp. "Geometry-Based Channel Recognition for Context-Aware Applications," in Proceedings of IEEE WiOpt 2016 (WiNMeE Workshop-The 12th International Workshop on Wireless Network Measurements and Experimentation--Invited), Tempe, Arizona, May 2016.		2016	c
NEW		Y. Shi and J. Camp. "Downlink Resource Allocation for Enhanced Inter-Cell Interference Coordination (eICIC) in Heterogeneous Cellular Networks," in International Journal of Enhanced Research in Science, Technology & Engineering, 5(2):45-53, February 2016.		2016	r		International Journal of Enhanced Research in Science, Technology & Engineering
NEW		P. Cui, M. Tonnemacher, D. Rajan, and J. Camp. "WhiteCell: Energy-Efficient Use of Unlicensed Frequency Bands for Cellular Offloading," in Proceedings of IEEE DySPAN 2015, Stockholm, Sweden, October 2015.		2015	c
NEW		Y. Du, E. Aryafar, P. Cui, J. Camp, and M. Chiang. "SAMU: Design and Implementation of Selectivity-Aware MU-MIMO for Wideband WiFi," in Proceedings of IEEE SECON 2015, Seattle, Washington, June 2015.		2015	c
NEW		H. Liu, J. He, O. Altintas, R. Vuyyuru, J. Camp, and D. Rajan. "FIT: On-the-Fly, In-Situ Training with Sensor Data for SNR-Based Rate Selection," in Proceedings of IEEE WCNC, New Orleans, Louisiana, March 2015.		2015	c
NEW		P. Cui, H. Liu, D. Rajan, and J. Camp. "A Measurement Study of White Spaces Across Diverse Population Densities," in Proceedings of IEEE WiOpt 2014 (WiNMeE Workshop-The 10th International Workshop on Wireless Network Measurements and Experimentation), Hammamet, Tunisia, May 2014.		2014	c
NEW		Y. Du, D. Rajan, and J. Camp. "Analysis and Experimental Evaluation of Rate Adaptation with Transmit Buffer Information," EURASIP Journal on Wireless Communications and Networking, 62(1):1-14, April 2014.		2014	r		EURASIP Journal on Wireless Communications and Networking
NEW		P. Cui, H. Liu, J. He, O. Altintas, R. Vuyyuru, D. Rajan, and J. Camp. "Leveraging Diverse Propagation and Context for Multi-Modal Vehicular Applications," in Proceedings of IEEE WiVeC 2013, Dresden, Germany, June 2013.		2013	c
NEW		P. Huang, M. Tonnemacher, Y. Du, D. Rajan, and J. Camp. "Towards Scalable Network Emulation: Channel Accuracy Versus Implementation Resources," in Proceedings of IEEE INFOCOM 2013, Turin, Italy, April 2013.		2013	c
NEW		Y. Du, D. Rajan, and J. Camp. "Analysis and Experimental Evaluation of Rate Adaptation with Transmit Buffer Information," in Proceedings of IEEE IWCMC 2013: Wireless Networks, Cagliari, Sardinia, Italy, July 2013.		2013	c
NEW		Y. Du, D. Rajan, and J. Camp. "Implementation and Evaluation of Channel Estimation and Phase Tracking for Vehicular Networks," in Proceedings of IEEE International Wireless Communications and Mobile Computing Conference (IEEE IWCMC 2013): Vehicular Communications, Cagliari, Sardinia, Italy, July 2013.		2013	c
NEW		Y. Du, E. Aryafar, J. Camp, and M. Chiang. "iBeam: Intelligent Client-Side Multi-User Beamforming in Wireless Networks," in Proceedings of IEEE INFOCOM 2014, Toronto, Canada, April 2014.		2014	c
NEW		Y. Du, P. Huang, D. Rajan, and J. Camp. "CIPRA: Coherence-Aware Channel Indication and Prediction for Rate Adaptation," in Proceedings of IEEE IWCMC 2013: Wireless Networks, Cagliari, Sardinia, Italy, July 2013.		2013	c
NEW		P. Huang, D. Rajan, and J. Camp. "Weibull and Suzuki Fading Channel Generator Design to Reduce Hardware Resources," in Proceedings of IEEE Wireless Communications and Networking Conference (WCNC): PHY, Shanghai, China, April 2013.		2013	c
NEW		R. Meikle and J. Camp. "A Global Measurement Study of Context-Based Propagation and User Mobility," in Proceedings of ACM MobiSys (HotPlanet 2012 Workshop), Low Wood Bay, Lake District, United Kingdom, June 2012.		2014	c
NEW		Mapping Applications for Penguine Populations and Dynamics
NEW		Humphries, G.R.W., C. Che-Castaldo, P.J. Bull, G. Lipstein, A. Ravia, B. Carrion, T. Bolton, A. Ganguly, and H.J. Lynch. 2018. Predicting the future is hard and other lessons from a population time series data science competition. Ecological Informatics 48: 1-11.		2018	r		Ecological Informatics
NEW		Che-Castaldo, C., S. Jenouvrier, C. Youngflesh, K. Shoemaker, G. Humphries, P. McDowall, L. Landrum, M. Holland, Y. Li, R. Ji, H.J. Lynch. 2017. Spatial aggregation reveals robust dynamics despite stochastic noise in pan-Antarctic analysis of Adélie penguin abundance. Nature Communications 8:832.		2017	r		Nature Communications
		https://phys.org/news/2016-10-citizen-scientists-penguin.html		2016	b
		https://www.earth.com/news/citizen-scientists-conserve-penguins/			pop
NEW		Asynchrony in the Timing of Goose-Vegtatation Interactions
NEW		https://eco.confex.com/eco/2017/webprogram/Paper68681.html		2017	c
NEW		http://www.polarfield.com/blog/climate-change-alaskan-geese		2014	p
NEW		https://qcnr.usu.edu/wild/graduate/current/files/preprojectsym12-3.pdf		2017	c
		Common Loon Project
		Aceves-Bueno, E., A.S. Adeleye, M. Feraud, Y. Huang, M. Tao, Y. Yang, and S.E. Anderson. 2017. The Accuracy of Citizen Science Data: A Quantitative Review. Bulletin of the Ecological Society of America, 98(4): 278-290		2017	r	99
		Belt, J. and P.R. Krausman. 2012. Evaluating population estimates of mountain goats based on citizen science. Wildlife Society Bulletin. 36(2):264–276.		2012	r
		Flesch, E. P., and J. J. Belt. 2017. Comparing citizen science and professional data to evaluate extrapolated mountain goat distribution models. Ecosphere 8(2):e01638. 10.1002/ecs2.1638		2017	r
		Moyer-Horner, L., E.A. Beever, D.H. Johnson, M. Biel, J. Belt. 2016. Predictors of Current and Longer-Term Patterns of Abundance of American Pikas (Ochotona princeps) across a Leading-Edge Protected Area. PLoS ONE11(11): e0167051.		2016	r
		Moyer-Horner, L, J. Belt and M. Smith. 2012. Citizen science and observer variability during American pika surveys. Journal of Wildlife Management. 76: 1472-1479.		2012	r
		Carolin, T., J. Belt and M. Sladek. 2011. Citizen scientists in action: Providing baseline data for climate-sensitive species. Park Science. Vol 28, No. 1.		2011	r
		Jeffress, M., J. Belt, T. Carolin, T.J. Rodhouse, and M. Britten. 2013. Pilot testing a pika monitoring protocol in Glacier National Park: Project Report 2012. Natural Resource Technical Report. NPS/UCBN/NRTR—2013/667. National Park Service. Fort Collins, Colorado		2012		99
		Belt, Jami J. “Counting Goats with Help from a Small Army of Volunteers.” Fair Chase. Fall 2013. Pages 80-83. Print.		2013	pop
		Lomax, Becky. “Additional and Essential Eyes and Ears.” Montana Outdoors. March- April 2010. Pages 30-35. Print.		2010	pop
		Lundquist, Laura. “Tracking Climate-Change Effects on Glacier Park's Goats, Pikas. Montana On the Ground. Web. August 22, 2016.		2016	pop
		Ouellet, Nicky. “On the Pika Trail: A Tree Hugger’s Foray into Wildlife Monitoring.” Earth Island Journal Web. August 20, 2013.		2013	pop
		Palumbo, Jean. “Helping Hummingbirds with Citizen Science.”High Country News. Web. Sept. 12, 2011.		2011	pop
		Backyard Bark Beetles
		Steininger, M. S, Storer, C., Hulcr, J., Lucky, A. (2015) Alternative preservatives of insect DNA for citizen science and other low-cost applications. Invertebrate Systematics, 29:468-472	4	2015	r
		Steininger, M. S, J. Hulcr, M. Šigut, A. Lucky. 2015. Simple and Efficient Trap for Bark and Ambrosia Beetles (Coleoptera: Curculionidae) to Facilitate Invasive Species Monitoring and Citizen Involvement. Journal of Economic Entomology. 1–9: DOI: 10.1093/jee/tov014	4	2015	r
		Hubbuch, C., & Lemmons, J. Conspicuous insects and other invertebrates observed on the UNF campus.	2		pop
		Vitone, T., Stofer, K. A., Steininger, M. S., Hulcr, J., Dunn, R. R., Lucky, A. (2016) Integrating citizen science into the general education classroom increases engagement with science. Journal of Science Communication 15(01), A03.	6	2016	r
		Rosenberger, D. W., & Aukema, B. H. (2016). Stimulating Curiosity and Engagement with Insects Beyond the College Classroom Through Citizen Science. American Entomologist, 62(2), 120-122.	2	2016	r
		Andrew, T. E. (2016). Animal and artificial bait preference of Silphidae and a citizen science project on the American burying beetle, Nicrophorus americanus (Doctoral dissertation, Oklahoma State University).	1	2016	t
		Dunn R, Lucky A, Hulcr J, Steininger MS, Vitone T, Stofer K (2017) School of Ants goes to college: integrating citizen science into the general education classroom increases engagement with science. Connections 4 (01)	6	2017	r
		Lynch, L. I., Dauer, J. M., Babchuk, W. A., Heng-Moss, T., & Golick, D. (2018). In Their Own Words: The Significance of Participant Perceptions in Assessing Entomology Citizen Science Learning Outcomes Using a Mixed Methods Approach. Insects, 9(1), 16.	5	2018	r
		Gros Ventre Project
		Mullins, Matt, 2018, Synergistic Effects of Road Closure, Climate, and Vegetation Change on Elk Counts: Implications for Management, 2018, Intermountain Journal of Sciences, In Press		2018	r
		Crowd Hydrology
	901	http://www.geolsoc.org.uk/Geoscientist/Archive/August-2014/Crowdsourcing-science	1	2014	p
		Nestwatch
	1404	1969. Peakall, D.B. Nest record programs: a progress report. Audubon Field Notes 23:59-63.	1	1969	r
	1405	1967. Myres, M.T. Nest record schemes in Canada. Canadian Field Naturalist 81:281-284.	1	1967	r
	1406	1967. Peakall, D.B. Nest record card programs in Canada. Canadian Field Naturalist 81:160-162.	1	1967	r
	1407	1965. Peakall, D.B. Nest record card program — second annual report. Kingbird 15:88-89.	1	1965	r
	1408	1964. Peakall, D.B. Nest record card program — first annual report. Kingbird 14:13-15.	1	1964	r
	1409	1963. Peakall, D.B. A nest record scheme for New York State. Kingbird 13:85-88.	1	1963	r
		Marine Debris Monitoring Project
		(Cathryn Clarke Murray, Nikolai Maximenko, Sherry Lippiatt), 2018, The influx of marine debris from the 2011 Great Japan Tsunami to North American shorelines Marine Pollution Bulletin vol. 132, pp 26-32.		2018	r
		The MDP funded Ocean Conservancy and CSIRO for a major analysis of MDMAP and International Coastal Cleanup data:Status of Marine Debris on US Shorelines			r	99
		Julia Ramos1,2, Christopher Pincetich3, Lotti Adams4, Katherine Comer Santos1, Joël Hage2 & Randall Arauz4 Quantification and Recommended Management of Man-Made Debris Along the Sea Turtle Nesting Beach at Playa Caletas, Guanacaste, Costa Rica Marine Turtle Newsletter 134:12-17, © 2012		2012	r
		Plastics “Better Alternatives Now” report prepared by Upstream, 5 Gyres, Surfrider			r	99
		Santa Clara University environmental science student capstone project - MDMAP story map:http://scu.maps.arcgis.com/apps/MapJournal/index.html?appid=905e1382549742a6a023d22fbe8762fb			r	99
		Harris, L., Extended Producer Responsibility (EPR) as a Tool to Reduce Plastic Marine Debris A British Columbia Case Study Memorial University (Canada), poster at 6th International Marine Debris Conference		2018	c
		Coastal SEES Collaborative Research
		Jordan RC., Sorensen A., Biehler D., Wilson S., and S. LaDeau. 2018. Citizen Science and Civic Ecology: Merging Paths to Stewardship. Journal of Environmental Studies and Sciences. 2018.https://doi.org/10.1007/s13412-018-0521-6		2018	r
		Jordan, RC, Sorensen, AE, and S LaDeau. Citizen Science as a Tool for Mosquito Control. 2017.Journal of American Mosquito Control Association. 33(3):241-245. DOI 10.2987/17-6644R.1		2017	r
		Sorensen, A.E., Jordan, R.C., LaDeau, S.L., Biehler, D. Wilson, S., Pitas, J., Leisnham, P. Inclusion and engagement in citizen science: barriers, inequality and recommendations. Citizen Science. Accepted		2019	r
		eBirds
		Conkling, T. J., J. A. Martin, J. L. Belant and T. L. DeVault (2015). “Spatiotemporal Dynamics in Identification of Aircraft–Bird Strikes.” Transportation Research Record: Journal of the Transportation Research Board2471: 19-25.		2015	r	229	Journal of the Transportation Research Board
		Fink, D., T. Damoulas and J. Dave (2013). Adaptive Spatio-Temporal Exploratory Models: Hemisphere-wide species distributions from massively crowdsourced eBird data. AAAI.		2013	r	99
		Jain, A., J. G. H. Lee, N. Chao, C. Lees, R. Orenstein, B. C. Strange, S. C. L. Chng, W. Marthy, C. A. Yeap, Y. Y. Hadiprakarsa and M. Rao (2018). “Helmeted Hornbill (Rhinoplax vigil): Status Review, Range-wide Conservation Strategy and Action Plan (2018-2027).” IUCN Species Survival Commission Hornbill Specialist Group.		2018	r	99
		Lees, A. C., R. W. Martin and A. Amar (2014). “Exposing hidden endemism in a Neotropical forest raptor using citizen science.” Ibis: n/a-n/a.		2014	r	99
		Peterson, A. T. and T. Anamza (2017). “Reexamining Phylloscopus trochiloides		2017	r	99
		Thompson, S., and R. Bonney. 2007. Evaluating the Impacts of Participation in an Online Citizen Science Project: A Mixed-methods Approach. In Museums and the Web 2007: Selected Papers from an International Conference. J. Trant and D. Bearman, eds. Toronto: Archives & Museum Informatics 2007: 187-199.		2007	r	99
		Brinkley, E.S. 2008. The Changing Season: Cold enough for you? North American Birds 62(2): 204-210.		2008	Pop	51	North American Birds
		Brinkley, E.S. 2009. The Changing Season: Cornucopia. North American Birds 63(1): 16-32.		2009	Pop	51	North American Birds
		Brinkley, E.S. 2009. The Changing Season: Never a dull moment. North American Birds 63(2): 206-219.		2009	Pop	51	North American Birds
		Coxen, C. L., J. K. Frey, S. A. Carleton and D. P. Collins (2017). “Species distribution models for a migratory bird based on citizen science and satellite tracking data.” Global Ecology and Conservation 11: 298-311.		2017	r	38	Global Ecology and Conservation
		La Sorte, F. A. and D. Fink (2017). “Migration distance, ecological barriers and en-route variation in the migratory behaviour of terrestrial bird populations.” Global Ecology and Biogeography 26(2): 216-227.		2017	r	38
		Tantipisanuh, N. and G. A. Gale (2018). “Identification of biodiversity hotspot in national level – Importance of unpublished data.” Global Ecology and Conservation.		2018	r	38
		Courter, J. R. (2017). “Changes In Spring Arrival Dates of Rufous Hummingbirds (Selasphorus rufus) In Western North America In the Past Century.” The Wilson Journal of Ornithology 129(3): 535-544.		2017	r	37	The Wilson Journal of Ornithology
		Dove, C. J. and C. P. J. Coddington (2015). “Forensic Techniques Identify the First Record of Snowy Owl (Bubo scandiacus) Feeding on a Razorbill (Alca torda).” The Wilson Journal of Ornithology 127(3): 503-506.		2015	r	37
		Farnsworth, A., F. A. La Sorte and M. Iliff (2015). “Warmer summers and drier winters correlate with more winter vagrant Purple Gallinules (Porphyrio martinicus) in the North Atlantic region.” The Wilson Journal of Ornithology 127(4): 582-592.		2015	r	37	The Wilson Journal of Ornithology
		Ralston, J., D. A. Ermacor and J. J. Kirchman (2015). “A new wood warbler hybrid (Oreothypis celelta x O. ruficapilla) from the Adirondack Mountains, New York.” The Wilson Journal of Ornithology 127(1): 21-28.		2015	r	37
		Robbins, M. B. (2015). “Intra-Summer Movement and Probable Dual Breeding of the Eastern Marsh Wren (Cistothorus p. palustris); aCistothorusAncestral Trait?” The Wilson Journal of Ornithology 127(3): 494-498.		2015	r	37
		Socolar, J. B., J. Díaz-Alván, P. S. Del Castillo, L. Y. Pomara, B. J. O’Shea, S. C. Poclin, D. Stotz, F. Schmitt, D. Graham, B. H. Carnes and E. R. Inzunza (2018). “Noteworthy bird records from northeastern Peru reveal connectivity and isolation in the western Amazonian avifauna.” The Wilson Journal of Ornithology 130(1): 94-111.		2018	r	37
		Cooper, K. and E. N. Vanderhoff (2015). “Survey of Brown Pelicans (Pelecanus occidentalis) in Jacksonville, Florida.” Florida Field Naturalist 43(2): 69-78.		2015	r	36	Florida Field Naturalist
		Cooper, J. C. and J. Soberón (2017). “Creating individual accessible area hypotheses improves stacked species distribution model performance.” Global Ecology and Biogeography.		2017	r	35	Global Ecology and Biogeography.
		Cooper, C. B. and J. A. Smith (2010). “Gender Patterns in Bird-related Recreation in the USA and UK.” Ecology and Society 15(4).		2010	r	34	Ecology and Society
		Clark, C. J. (2017). “eBird records show substantial growth of the Allen’s Hummingbird (Selasphorus sasin sedentarius) population in urban Southern California.” The Condor 119(1): 122-130.		2017	r	33	The Condor
		Hosner, P. A., N. C. Boggess, P. Alviola, L. A. Sanchez-gonzalez, C. H. Oliveros Rolly Urriza and R. G. Moyle (2013). “Phylogeography of the Robsonius Ground-Warblers (Passeriformes: Locustellidae) Reveals an Undescribed Species from Northeastern Luzon, Philippines.” The Condor 115(3): 630-639.		2013	r	33
		Chapman, M. G., E. P. Tanner, M. Papeş, R. D. Elmore, S. D. Fuhlendorf and C. A. Davis (2017). “Incorporating abundance information and guiding variable selection for climate-based ensemble forecasting of species’ distributional shifts.” Plos One 12(9): e0184316.		2017	r	32	Plos One
		Freeman, B. G. and N. A. Mason (2015). “The Geographic Distribution of a Tropical Montane Bird Is Limited by a Tree: Acorn Woodpeckers (Melanerpes formicivorus) and Colombian Oaks (Quercus humboldtii) in the Northern Andes.” PLoS One 10(6): e0128675.		2015	r	32
		Hobson, E. A., G. Smith-Vidaurre and A. Salinas-Melgoza (2017). “History of nonnative Monk Parakeets in Mexico.” PLoS One 12(9): e0184771.		2017	r	32
		Hurlbert, A. H. and Z. Liang (2012). “Spatiotemporal variation in avian migration phenology: citizen science reveals effects of climate change.” PLoS One 7(2): e31662.		2012	r	32
		Kelling, S., A. Johnston, W. M. Hochachka, M. Iliff, D. Fink, J. Gerbracht, C. Lagoze, F. A. La Sorte, T. Moore, A. Wiggins, W. K. Wong, C. Wood and J. Yu (2015). “Can Observation Skills of Citizen Scientists Be Estimated Using Species Accumulation Curves?” PLoS One 10(10): e0139600.		2015	r	32
		Kullenberg, C. and D. Kasperowski (2016). “What Is Citizen Science? – A Scientometric Meta-Analysis.” PLoS One 11(1): e0147152.		2016	r	32
		Pocewicz, A., W. A. Estes-Zumpf, M. D. Andersen, H. E. Copeland, D. A. Keinath and H. R. Griscom (2013). “Modeling the distribution of migratory bird stopovers to inform landscape-scale siting of wind development.” PLoS One 8(10): e75363.		2013	r	32
		Salamon, J., J. P. Bello, A. Farnsworth, M. Robbins, S. Keen, H. Klinck and S. Kelling (2016). “Towards the Automatic Classification of Avian Flight Calls for Bioacoustic Monitoring.” PLoS One 11(11): e0166866.		2016	r	32
		Smith, B. T., G. F. Seeholzer, M. G. Harvey, A. M. Cuervo and R. T. Brumfield (2017). “A latitudinal phylogeographic diversity gradient in birds.” PLoS Biol 15(4): e2001073.		2017	r	32
		Sohl, T. L. (2014). “The relative impacts of climate and land-use change on conterminous United States bird species from 2001 to 2075.” PLoS One 9(11): e112251.		2014	r	32
		Tanner, E. P., M. Papes, R. D. Elmore, S. D. Fuhlendorf and C. A. Davis (2017). “Incorporating abundance information and guiding variable selection for climate-based ensemble forecasting of species’ distributional shifts.” PLoS One 12(9): e0184316.		2017	r	32
		Wilson, A. M. and W. Jetz (2016). “Remotely Sensed High-Resolution Global Cloud Dynamics for Predicting Ecosystem and Biodiversity Distributions.” PLoS Biol 14(3): e1002415.		2016	r	32
		Wogan, G. O. (2016). “Life History Traits and Niche Instability Impact Accuracy and Temporal Transferability for Historically Calibrated Distribution Models of North American Birds.” PLoS One 11(3): e0151024.		2016	r	32
		Wood, C., B. Sullivan, M. Iliff, D. Fink and S. Kelling (2011). “eBird: engaging birders in science and conservation.” PLoS Biol 9(12): e1001220.		2011	r	32
		Carmona, R., N. Arce, V. Ayala-Perez, A. Hernández, J. B. Buchanan, L. J. Salzer, P. S. Tomkovich, J. A. Johnson, R. E. Gill, B. J. McCaffrey, J. E. Lyons, L. J. Niles and D. Newstead (2013). “Red Knot Calidris canutus roselaari migration connectivity, abundance and non-breeding distribution along the Pacific coast of the Americas.” Wader Study Group Bulletin 120(3): 168-180.		2013	r	31	Wader Study Group Bulletin
		Cardador, L., M. Lattuada, D. Strubbe, J. L. Tella, L. Reino, R. Figueira and M. Carrete (2017). “Regional Bans on Wild-Bird Trade Modify Invasion Risks at a Global Scale.” Conservation Letters.		2017	r	30	Conservation Letters
		Cardador, L., M. Carrete, B. Gallardo and J. L. Tella (2016). “Combining trade data and niche modelling improves predictions of the origin and distribution of non-native European populations of a globally invasive species.” Journal of Biogeography 43(5): 967-978.		2016	r	29	Journal of Biogeography
		Callaghan, C. T., R. E. Major, M. B. Lyons, J. M. Martin and R. T. Kingsford (2018). “The effects of local and landscape habitat attributes on bird diversity in urban greenspaces.” Ecosphere 9(7).		2018	r	28	Ecosphere
		Graham, C. H., S. R. Supp, D. R. Powers, P. Beck, M. C. W. Lim, A. Shankar, T. A. Cormier, S. Goetz and S. M. Wethington (2016). “Winter conditions influence biological responses of migrating hummingbirds.” Ecosphere 7(10): 1-18.		2016	r	28
		Kelly, J. F., K. G. Horton, P. M. Stepanian, K. M. de Beurs, T. Fagin, E. S. Bridge and P. B. Chilson (2016). “Novel measures of continental-scale avian migration phenology related to proximate environmental cues.” Ecosphere 7(9): e01434.		2016	r	28
		La Sorte, F. A., W. M. Hochachka, A. Farnsworth, A. A. Dhondt and D. Sheldon (2016). “The implications of mid-latitude climate extremes for North American migratory bird populations.” Ecosphere 7(3): 1-12.		2016	r	28
		Supp, S. R., F. A. L. Sorte, T. A. Cormier, M. C. W. Lim, D. R. Powers, S. M. Wethington, S. Goetz and C. H. Graham (2015). “Citizen-science data provides new insight into annual and seasonal variation in migration patterns.” Ecosphere 6(1): art15.		2015	r	28
		Callaghan, C. T., M. B. Lyons, J. M. Martin, R. E. Major and R. T. Kingsford (2017). “Assessing the reliability of avian biodiversity measures of urban greenspaces using eBird citizen science data.” Avian Conservation and Ecology 12(2).		2017	r	27	Avian Conservation and Ecology
		Callaghan, C. T., J. M. Martin, R. E. Major and R. T. Kingsford (2018). “Avian monitoring — comparing structured and unstructured citizen science.” Wildlife Research.		2018	r	26	Wildlife Research
		Callaghan, C. T. and D. M. Brooks (2018). “History, Current Distribution, and Status of the Egyptian Goose (Alopochen aegyptiaca) In the Contiguous United States.” The Southwestern Naturalist 62(4): 296-300.		2018	r	25	The Southwestern Naturalist
		Callaghan, C. T. and D. E. Gawlik (2015). “Efficacy of eBird data as an aid in conservation planning and monitoring.” Journal of Field Ornithology: n/a-n/a.		2015	r	24	Journal of Field Ornithology
		Gibbons, R. E., J. Barrio, G. A. Bravo and L. Alza (2011). “Assessing the geographic range of Black-fronted Ground-Tyrants (Muscisaxicola frontalis) using extralimital and winter range occurrence records and ecological niche modeling.” Journal of Field Ornithology 82(4): 355-365.		2011	r	24
		Lees, A. C. (2016). “Evidence for longitudinal migration by a “sedentary” Brazilian flycatcher, the Ash-throated Casiornis.” Journal of Field Ornithology 87(3): 251-259.		2016	r	24
		Vukovich, M., K. L. Turner, T. E. Grazia, T. Mims, J. C. Beasley and J. C. Kilgo (2015). “Wintering Golden Eagles on the coastal plain of South Carolina.” Journal of Field Ornithology 86(4): 337-344.		2015	r	24
		Braun, C. E. and G. T. Wann (2017). “Historical Occurrence of White-Tailed Ptarmigan in Wyoming.” Western North American Naturalist 77(2): 204-211.		2017	r	23	Western North American Naturalist
		Billerman, S. M., M. A. Murphy and M. D. Carling (2016). “Changing climate mediates sapsucker (Aves: Sphyrapicus) hybrid zone movement.” Ecol Evol 6(22): 7976-7990.		2016	r	22	Ecology and Evolution
		Derryberry, E. P., N. Seddon, G. E. Derryberry, S. Claramunt, G. F. Seeholzer, R. T. Brumfield and J. A. Tobias (2018). “Ecological drivers of song evolution in birds: Disentangling the effects of habitat and morphology.” Ecology and Evolution.		2018	r	22
		Benítez, J., A. Huertas Herrera, G. Martínez Pastur, J. C. Pizarro and M. V. Lencinas (2017). “Estimación de la función ambiental de los paisajes boscosos y esteparios de Tierra del Fuego a través de la caracterización de su avifauna usando datos de eBird.” Ciencia e Investigacion Forestal 23(3): 7-19.		2017	r	21	Ciencia e Investigacion Forestal
		Bart, J. (2005). “Monitoring the abundance of bird populations.” The Auk 122(1): 15-25.		2005	r	20	The Auk
		Freeman, B. G. and E. T. Miller (2018). “Why do crows attack ravens? The roles of predation threat, resource competition, and social behavior.” The Auk 135(4): 857-867.		2018	r	20
		Laughlin, A. J., C. M. Taylor, D. W. Bradley, D. LeClair, R. G. Clark, R. D. Dawson, P. O. Dunn, A. Horn, M. Leonard, D. R. Sheldon, D. Shutler, L. A. Whittingham, D. W. Winkler and D. R. Norris (2013). “Integrating information from geolocators, weather radar, and citizen science to uncover a key stopover area of an aerial insectivore.” The Auk 130(2): 230-239.		2013	r	20
		McCreedy, C. and C. van Riper (2015). “Drought-caused delay in nesting of Sonoran Desert birds and its facilitation of parasite- and predator-mediated variation in reproductive success.” The Auk 132(1): 235-247.		2015	r	20
		Terrill, R. S. (2018). “Feather growth rate increases with latitude in four species of widespread resident Neotropical birds.” Auk 135.		2018	r	20
		Van Doren, B. M., D. Sheldon, J. Geevarghese, W. M. Hochachka and A. Farnsworth (2014). “Autumn morning flights of migrant songbirds in the northeastern United States are linked to nocturnal migration and winds aloft.” The Auk 132(1): 105-118.		2014	r	20
		Avendano, J. E., E. Arbelaez-Cortes and C. D. Cadena (2017). “On the importance of geographic and taxonomic sampling in phylogeography: A reevaluation of diversification and species limits in a Neotropical thrush (Aves, Turdidae).” Mol Phylogenet Evol 111: 87-97.		2017	r	19	Mol. Phyloget. Evol.
		Arjun, C. P. and R. Roshnath (2018). “Status of Greater Flamingos Phoenicopterus roseus in Kerala.” Indian BIRDS 14(2): 43-45.		2018	r	18	Indian Birds
		Baidya, P. and M. Bhagat (2018). “A checklist of the birds of Goa, India.” Indian BIRDS 14(1): 1-31.		2018	r	18
		Baidya, P., M. Bhagat, O. Dharwadkar and H. Gauns (2017). “Seabirds of Goa, India: Recent updates.” Indian BIRDS 13(1): 8-17.		2017	r	18
		Bayani, A. and N. Dandekar (2017). “A revised avian checklist of Tadoba Andhari Tiger Reserve (TATR), Chandrapur, Maharashtra, India.” Indian BIRDS 13(5): 113-124.		2017	r	18
		Choudhury, A. (2010). “Recent ornithological records from Tripura, north-eastern India, with an annotated checklist.” Indian BIRDS 6(3): 66-74.		2010	r	18
		Kannan, R., V. Santharam, A. Kannan and V. M. Nagarajan (2018). “True winter distribution of the Forest Wagtail Dendronanthus indicus in India.” Indian BIRDS 14(2): 33-36.		2018	r	18
		Praveen, J., S. Subramanya and V. Mohan Raj (2016). “A checklist of the birds of Karnataka.” Indian BIRDS12(4-5): 89-118.		2016	r	18
		Sridharan, B., N. Prakash Mohanty, K. Anujan and N. Nelaballi (2017). “Violet Cuckoo Chrysococcyx xanthorhynchus in the Andaman Islands.” Indian BIRDS 13(2): 46-50.		2017	r	18
		Arbeláez-Cortés, E., J. I. Garzón-Z, M. D. S. Sierra, F. Forero, P. J. Cardona-Camacho, A. Bayer, Y. A. Beltrán-Arcila, L. M. R. Urrea, G. Patiño, J. E. Morales-Sánchez, D. Duque-Montoya and O. H. Marín-Gómez (2015). “Fourteen new additions to the list of birds of Quindío department, Colombia.” Check List 11(6): 1786.		2015	r	17	Check List
		Baumann, M. J., E. J. Beckman, E. Bautista and C. C. Witt (2015). “Long-distance dispersal of a sedentary Andean flycatcher species with a small geographic range, <em>Ochthoeca piurae</em> (Aves: Tyrannidae).” Check List 11(6): 1795.		2015	r	17	Check List
		Colombo, M. A. and L. N. Segura (2018). “Southernmost record of Yellow-headed Vulture, Cathartes burrovianus Cassin, 1845 (Cathartiformes, Cathartidae), in Buenos Aires province, Argentina.” Check List14(4): 671-674.		2018	r	17
		Amano, T., J. D. L. Lamming and W. J. Sutherland (2016). “Spatial Gaps in Global Biodiversity Information and the Role of Citizen Science.” BioScience 66(5): 393-400.		2016	r	16	Bioscience
		Bonney, R., C. B. Cooper, J. Dickinson, S. Kelling, T. Phillips, K. V. Rosenberg and J. Shirk (2009). “Citizen Science: A Developing Tool for Expanding Science Knowledge and Scientific Literacy.” BioScience 59(11): 977-984.		2009	r	16
		Allan, J. D., S. D. P. Smith, P. B. McIntyre, C. A. Joseph, C. E. Dickinson, A. L. Marino, R. G. Biel, J. C. Olson, P. J. Doran, E. S. Rutherford, J. E. Adkins and A. O. Adeyemo (2015). “Using cultural ecosystem services to inform restoration priorities in the Laurentian Great Lakes.” Frontiers in Ecology and the Environment13(8): 418-424.		2015	r	15	Frontiers in Ecology and the Environment
		Allan, J. D., N. F. Manning, S. D. P. Smith, C. E. Dickinson, C. A. Joseph and D. R. Pearsall (2017). “Ecosystem services of Lake Erie: Spatial distribution and concordance of multiple services.” Journal of Great Lakes Research 43(4): 678-688.		2017	r	14	J. Great Lakes Res.
		Alexandrino, E. R., R. L. de Souza Mendes, K. M. P. M. de Barros Ferraz and H. T. Z. do Couto (2018). “Regiões paulistas carentes de registros ornitológicos feitos por cidadãos cientistas.” Atualidades Ornitológicas 201: 33-39.		2018	r	13	Atualidades Ornitológicas
		(Aves: Pipridae) in response to Holocene climate change.” Journal of Avian Biology.		2017	r	12	Jour. Avian Bio.
		complex as a ring species: a refugial counter-hypothesis.” Journal of Avian Biology 48(12): 1608-1613.		2017	r	12
		García-Navas, V., M. Rodríguez-Rey and L. Christidis (2017). “Ecological opportunity and ecomorphological convergence in Australasian robins (Petroicidae).” Journal of Avian Biology.		2017	r	12
		García-Navas, V., M. Rodríguez-Rey and L. Christidis (2018). “Ecological opportunity and ecomorphological convergence in Australasian robins (Petroicidae).” Journal of Avian Biology 49(2).		2018	r	12
		Beedy, E. C. and E. R. Pandolfino (2013). “Birds of the Sierra Nevada: Their natural history, status, and distribution.” Univ. California Press, Berkeley, CA.		2013	b
		Boakes, E. H., R. A. Fuller and P. J. K. McGowan (2018). “The extirpation of species outside protected areas.” Conservation Letters.		2018	r		Conservation Letters
		Brinkley, E.S. 2010. The Changing Season: Provenance. North American Birds 64(1): 20-31.		2010	Pop		North American Birds
		Caruana, R., M. Elhawary, A. Munson, M. Riedewald, D. Sorokina, D. Fink, W. M. Hochachka and S. Kelling (2006). Mining citizen science data to predict orevalence of wild bird species. Proceedings of the 12th ACM SIGKDD international conference on Knowledge discovery and data mining, ACM.		2006	c
		Carvajal, M. A., A. J. Alaniz, C. Smith-Ramírez, K. E. Sieving and A. Syphard (2018). “Assessing habitat loss and fragmentation and their effects on population viability of forest specialist birds: Linking biogeographical and population approaches.” Diversity and Distributions.		2018	c
		Chen, D., Y. Xue, D. Fink, S. Chen and C. P. Gomes (2017). “Deep Multi-Species Embedding.” Proceedings of the Twenty-Sixth International Joint Conference on Artificial Intelligence Main track: 3639-3646.		2017	c
		Courter, J. R., R. J. Johnson, C. M. Stuyck, B. A. Lang and E. W. Kaiser (2013). “Weekend bias in Citizen Science data reporting: implications for phenology studies.” Int J Biometeorol 57(5): 715-720.		2013	r		International J. Biometeorology
		Cruickshank, I., and R. Melcer Jr. 2010. Observation of a Red-shouldered Hawk on Vancouver Island, British Columbia, during fall migration. British Columbia Birds 20.		2010	Pop		British Columbia Birds
		Cursach, J. A., J. R. Rau, S. Gelcich and J. Radríguez-Maulén (2018). “Situación poblacional del pelícano peruano (Pelecanus thagus) en Chile: prospección inicial.” ORNITOLOGIA NEOTROPICAL 29: 77-89.		2018	r		Ornithologia Neotropical
		Drever, M. C., J. F. Provencher, P. D. O’Hara, L. Wilson, V. Bowes and C. M. Bergman (2018). “Are ocean conditions and plastic debris resulting in a ‘double whammy’ for marine birds?” Marine Pollution Bulletin133: 684-692.		2018	r		Marine Pollution Bulletin
		Eisermann, K. and C. Avendaño (2018). “An update on the inventory, distribution and residency status of bird species in Guatemala.” Bulletin of the British Ornithologists’ Club 138(3): 148-229.		2018	r		Bulletin of the British Ornithologists
		Elmohamed, M., D. Kozen and D. R. Sheldon (2007). Collective inference on Markov models for modeling bird migration. Advances in Neural Information Processing Systems.		2007	b		Advances in Neural Information Processing Systems.
		Fink, D., W. M. Hochachka, B. Zuckerberg, D. W. Winkler, B. Shaby, M. A. Munson, G. Hooker, M. Riedewald, D. Sheldon and S. Kelling (2010). “Spatiotemporal exploratory models for broad-scale survey data.” Ecological Applications 20(8): 2131-2147.		2010	r		Ecological Applications
		Fink, D., W. M. Hochack, B. Zuckerberg and S. T. Kelling (2011). “Modeling species distribution dynamics with SpatioTemoral Exploratory Models: Discovering patterns and processes of broad-scale avian migrations.” Procedia Environmental Sciences 7: 50-55.		2011	r		Procedia Environmental Sciences
		Fitzpatrick, J.W., F. Gill, M. Powers, J.V. Wells, and K.V. Rosenberg. 2002. Introducing eBird: The Union of Passion and Purpose. North American Birds 56:2 11-12.		2002	Pop		North American Birds
		Fournier, A. M. V., A. R. Sullivan, J. K. Bump, M. Perkins, M. C. Shieldcastle, S. L. King and D. Thompson (2017). “Combining citizen science species distribution models and stable isotopes reveals migratory connectivity in the secretive Virginia rail.” Journal of Applied Ecology 54(2): 618-627.		2017	r		Journal of Applied Ecology
		Fournier, A. M. V., D. C. Mengel and D. G. Krementz (2017). “Virginia and Yellow Rail autumn migration ecology: synthesis using multiple data sets.” Animal Migration 4(1).		2017	r		Animal Migration
		Gorleri, F. (2017). “eBird Argentina y el Gran Día Mundial de Observación de Aves.” Nuestras Aves 65: 57-60.		2017	r		Nuestras Aves
		Green, P, C. Wood, and B.L. Sullivan. 2005. Results Flood in to the Great Backyard Bird Count. BirdScope 19:2 8-9.		2005	Pop		Birdscope
		Gutiérez-Tapia, P., M. Ignacio Azócar and S. A. Castro (2018). “A citizen-based platform reveals the distribution of functional groups inside a large city from the Southern Hemisphere: e-Bird and the urban birds of Santiago (Central Chile).” Revista Chilena de Historia Natural 91(3).		2018	r		Revista Chilena de Historia Natural
		Hallworth, M. T., T. S. Sillett, S. L. Van Wilgenburg, K. A. Hobson and P. P. Marra (2015). “Migratory connectivity of a Neotropical migratory songbird revealed by archival light-level geolocators.” Ecological Applications 25(2): 336-347.		2015	r		Ecological Applications
		Harvey, M. G., A. Aleixo, C. C. Ribas and R. T. Brumfield (2017). “Habitat Association Predicts Genetic Diversity and Population Divergence in Amazonian Birds.” The American Naturalist: 000-000.		2017	r		The American Naturalist
		Hazel, J. and B. L. Venables (2017). “Can island specialists succeed as urban pioneers? Pied imperial-pigeons provide a case study.” Wildlife Research 44(1): 40.		2017	r		Wildlife Research
		Hochachka, W. and D. Fink (2012). “Broad-scale citizen science data from checklists: prospects and challenges for macroecology.” Frontiers of Biogeography 4(4).		2012	r		Frontiers of Biogeography
		Hochachka, W. M., D. Fink, R. A. Hutchinson, D. Sheldon, W. K. Wong and S. Kelling (2012). “Data-intensive science applied to broad-scale citizen science.” Trends Ecol Evol 27(2): 130-137.		2012	r		Trends in Ecological Evolution
		Horns, J. J., F. R. Adler and Ç. H. Şekercioğlu (2018). “Using opportunistic citizen science data to estimate avian population trends.” Biological Conservation 221: 151-159.		2018	r		Biological Conservation
		Horton, K. G., B. M. Van Doren, F. A. La Sorte, D. Fink, D. Sheldon, A. Farnsworth and J. F. Kelly (2018). “Navigating north: how body mass and winds shape avian flight behaviours across a North American migratory flyway.” Ecol Lett.		2018	r		Ecology Letters
		Hussell, D. J., J. A. Hussell and E. H. Dunn (2012). “New avian breeding records for Iqaluit, Nunavut.” The Canadian Field-Naturalist 126(1): 59-60.		2012	r		The Canadian Field-Naturalist
		Hutchinson, R. A., L. He and S. C. Emerson (2017). “Species Distribution Modeling of Citizen Science Data as a Classification Problem with Class-conditional Noise.” Association for the Advancement of Artificial Intelligence (www.aaai.org).		2017	c
		Iliff, M.J., B.L. Sullivan, and C.L. Wood. 2008. News from eBird – Make your daily ABA checklists more meaningful! Birding 40(6):12.		2008	Pop		Birding
		Iliff, M.J., B.L. Sullivan, and C.L. Wood. 2008. News from eBird – Recording subspecies and more in eBird! Birding 40(5):13.		2008	Pop		Birding
		Iliff, M.J., B.L. Sullivan, and C.L. Wood. 2008. News from eBird – Reintroducing eBird. Birding 40(4):12.		2008	Pop		Birding
		Iliff, M.J., B.L. Sullivan, and C.L. Wood. 2009. News from eBird – eBird Checklist Sharing. Birding 41(2):12		2009	Pop		Birding
		Iliff, M.J., B.L. Sullivan, and C.L. Wood. 2009. News from eBird – eBird Data Use. Birding 41(1):13.		2009	Pop		Birding
		Iliff, M.J., B.L. Sullivan, and C.L. Wood. 2009. News from eBird – eBird maps. Birding 41(3):12		2009	Pop		Birding
		Iliff, M.J., B.L. Sullivan, and C.L. Wood. 2009. News from eBird – How bar charts make you a better birder. Birding 41(4):12-13.		2009	Pop		Birding
		Ingenloff, K., C. M. Hensz, T. Anamza, V. Barve, L. P. Campbell, J. C. Cooper, E. Komp, L. Jimenez, K. V. Olson, L. Osorio-Olvera, H. L. Owens, A. T. Peterson, A. M. Samy, M. Simoes and J. Soberon (2017). “Predictable invasion dynamics in North American populations of the Eurasian collared dove Streptopelia decaocto.” Proc Biol Sci 284(1862).		2017	r		Proc Biol Sci
		Jackson, M. V., M. Gilfeder and P. M. Kyne (2017). “Little Egret nominate subspecies Egretta garzetta garzetta on mainland Australia.” Corella 41: 42-47.		2017	r		Corella
		Jiménez-Guevara, C. D., J. I. Campos-Rodríguez, X. Flores-Leyva and R. Avellaneda-Real (2018). “Roseate Spoonbill (Platalea ajaja) at Lake Zumpango, State of Mexico.” Huitzil, Revista Mexicana de Ornitología19(1): 75-78.		2018	r		Revista Mexicana de Ornitología
		Johnston, A., D. Fink, M. D. Reynolds, W. M. Hochachka, B. L. Sullivan, N. Bruns, E., E. Hallstein, M. S. Merrifield, S. Matsumoto and S. Kelling (2015). “Abundance models improve spatial and temporal prioritization of conservation resources.” Ecological Applications 25(7): 1749-1756.		2015	r		Ecological Applications
		Johnston, A., D. Fink, W. M. Hochachka, S. Kelling and N. Isaac (2017). “Estimates of observer expertise improve species distributions from citizen science data.” Methods in Ecology and Evolution.		2017	r		Methods in Ecology and Evolution
		Karuthedathu, D. and J. Praveen (2016). “Pelagic bird monitoring using eBird: Some results from south-western India.” Sea Swallow 65: 18-19.		2016	r		Sea Swallow
		Kelling, S., A. Munson, M. Riedewald, D. Fink, W. Hochachka, M. Iliff, B. Sullivan and C. Wood (2009). “Obtaining New Insights for Biodiversity Conservation from Broad-Scale Citizen Science Data.” Nature Precedings.		2009	c
		Kelling, S., C. Lagoze, W.-K. Wong, J. Yu, T. Damoulas, J. Gerbracht, D. Fink and C. Gomes (2013). “eBird: A Human / Computer Learning Network to Improve Biodiversity Conservation and Research.” AI Magazine34(1): 10-20.		2013	r		AI Magazine
		Kelling, S., D. Fink, F. A. La Sorte, A. Johnston, N. E. Bruns and W. M. Hochachka (2015). “Taking a ‘Big Data’ approach to data quality in a citizen science project.” Ambio 44 Suppl 4: 601-611.		2015	r		Ambio
		Kelling, S., W. M. Hochachka, D. Fink, M. Riedewald, R. Caruana, G. Ballard and G. Hooker (2009). “Data-intensive Science: A New Paradigm for Biodiversity Studies.” BioScience 59(7): 613-620.		2009	r		Bioscience
		Kelly, J. F., S. M. Pletschet, M. Rowcliffe and D. Boyd (2017). “Accuracy of swallow roost locations assigned using weather surveillance radar.” Remote Sensing in Ecology and Conservation.		2017	r		Remote Sensing in Ecology and Conservation.
		Kissling, W. D., J. A. Ahumada, A. Bowser, M. Fernandez, N. Fernandez, E. A. Garcia, R. P. Guralnick, N. J. B. Isaac, S. Kelling, W. Los, L. McRae, J. B. Mihoub, M. Obst, M. Santamaria, A. K. Skidmore, K. J. Williams, D. Agosti, D. Amariles, C. Arvanitidis, L. Bastin, F. De Leo, W. Egloff, J. Elith, D. Hobern, D. Martin, H. M. Pereira, G. Pesole, J. Peterseil, H. Saarenmaa, D. Schigel, D. S. Schm…		2017	r		Biol Rev Camb Philos Soc
		Kobori, H., J. L. Dickinson, I. Washitani, R. Sakurai, T. Amano, N. Komatsu, W. Kitamura, S. Takagawa, K. Koyama, T. Ogawara and A. J. Miller-Rushing (2015). “Citizen science: a new approach to advance ecology, education, and conservation.” Ecological Research 31(1): 1-19.		2015	r		Ecological Research
		Kolstoe, S. and T. A. Cameron (2017). “The Non-market Value of Birding Sites and the Marginal Value of Additional Species: Biodiversity in a Random Utility Model of Site Choice by eBird Members.” Ecolgocal Economics 137(1-12).		2017	r		Ecological Economics
		Kosmala, M., A. Wiggins, A. Swanson and B. Simmons (2016). “Assessing data quality in citizen science.” Frontiers in Ecology and the Environment 14(10): 551-560.		2016	r		Frontiers in Ecology and the Environment
		La Sorte, F. A. and D. Fink (2017). “Projected changes in prevailing winds for transatlantic migratory birds under global warming.” J Anim Ecol 86(2): 273-284.		2017	r		J Anim Ecol
		La Sorte, F. A., D. Fink, J. J. Buler, A. Farnsworth and S. A. Cabrera-Cruz (2017). “Seasonal associations with urban light pollution for nocturnally migrating bird populations.” Glob Chang Biol.		2017	r		Glob Chang Biol.
		La Sorte, F. A., D. Fink, P. J. Blancher, A. D. Rodewald, V. Ruiz-Gutierrez, K. V. Rosenberg, W. M. Hochachka, P. H. Verburg and S. Kelling (2017). “Global change and the distributional dynamics of migratory bird populations wintering in Central America.” Glob Chang Biol.		2017	r		Glob Chang Biol.
		La Sorte, F. A., D. Fink, W. M. Hochachka and S. Kelling (2016). “Convergence of broad-scale migration strategies in terrestrial birds.” Proc Biol Sci 283(1823).		2016	r		Proc Biol Sci
		La Sorte, F. A., D. Fink, W. M. Hochachka, A. Farnsworth, A. D. Rodewald, K. V. Rosenberg, B. L. Sullivan, D. W. Winkler, C. Wood, S. Kelling and W. Daniel Kissling (2014). “The role of atmospheric conditions in the seasonal dynamics of North American migration flyways.” Journal of Biogeography: n/a-n/a.		2014	r		J. Biogeography
[truncated: 290 more rows]

## Sheet: Journals
												papers
1	1	1	Iowa Bird Life								1	84	American Birds
2	1	2	Iowa Bird Life								2	27	The Auk
3	1	3	Iowa Bird Life								3	16	PlosOne		22	Biol. Conserv
4	1	4	Iowa Bird Life								4	16	Wilson Bull.		15	Frontiers in Ecology and the Environment
5	1	5	Iowa Bird Life								5	13	North American Birds		14	International Journal of Biometeorology,
6	1	6	Iowa Bird Life								6	12	American Midland Naturalist		14	Glob Chang Biol.
7	1	7	Iowa Bird Life								7	12	Journal of Field Ornithology		19	Ecology
8	1	8	Iowa Bird Life								8	11	Iowa Bird Life		84
9	1	9	Iowa Bird Life								9	10	Ecological Applications		0.0780669
10	1	10	Iowa Bird Life								10	10	Meth. In Ecol. And Evol.
11	1	11	Iowa Bird Life								11	9	Conserv. Biology
12	2	1	Agricultural and Forest Meteorology								12	9	Indian Birds
13	2	2	Agricultural and Forest Meteorology								13	9	PNAS
14	2	3	Agricultural and Forest Meteorology								14	9	Studies Avian Biol.
15	2	4	Agricultural and Forest Meteorology								15	8	Biological Invasions
16	2	5	Agricultural and Forest Meteorology,								16	8	Ecology Letters
17	2	6	Agricultural Meteorology								17	8	JGR
18	3	1	American Birds								18	7	Aud. Field Notes
19	3	2	American Birds								19	7	Bioscience
20	3	3	American Birds								20	7	Birding
21	3	4	American Birds								21	7	Central Valley Bird Club Bulletin
22	3	5	American Birds								22	7	Ecology and Evolution
23	3	6	American Birds								23	7	Nature
24	3	7	American Birds								24	7	Science Reports
25	3	8	American Birds								25	6	American Naturalist
26	3	9	American Birds								26	6	Avian Conservation and Ecology
27	3	10	American Birds								27	6	Climate Research
28	3	11	American Birds								28	6	Communications on Ecology and Biogeography
29	3	12	American Birds								29	6	J. Biogeography
30	3	13	American Birds								30	6	J. Threatened Taxa
31	3	14	American Birds								31	6	The Canadian F. Natural.
32	3	15	American Birds								32	5	Agricultural and Forest Meteorology
33	3	16	American Birds								33	5	Audubon Field Notes
34	3	17	American Birds								34	5	J. of Wildlife Management
35	3	18	American Birds								35	5	Nature Ecology and Evolution
36	3	19	American Birds								36	5	Western Birds
37	3	20	American Birds								37	4	Global Ecology and Conservation
38	3	21	American Birds									391
39	3	22	American Birds
40	3	23	American Birds									45.0743
41	3	24	American Birds
42	3	25	American Birds
43	3	26	American Birds
44	3	27	American Birds
45	3	28	American Birds
46	3	29	American Birds
47	3	30	American Birds										-1	-2	-3	-4	-5	-6
48	3	31	American Birds										Journal	Non-CS	CS Papers	CI	P > 257	h-index
49	3	32	American Birds											Papers					IF
50	3	33	American Birds										Biol. Conserv	237	22	13409	4		609.5		352	nature	0
51	3	34	American Birds										Ecology	327	19	37564	28	105	1977.05		105		1
52	3	35	American Birds										PlosOne (2006)	137	16	8293	4	49	518.312		101		2
53	3	36	American Birds										Wilson Bull.	87	16	622	0	13	38.875		76		3
54	3	37	American Birds										Frontiers in Ecology and the Environment	227	15	8049	8	35	536.6		75		4
55	3	38	American Birds										Glob Chang Biol.	150	14	18228	16	75	1302		73		5
56	3	39	American Birds										International Journal of Biometeorology	39	14	1325	0	20	94.6429		73		6
57	3	40	American Birds										Ecological Applications (2010)	154	10	15134	7	73	1513.4		65		7
58	3	41	American Birds										Meth. In Ecol. And Evol.	44	10	6968	6	26	696.8		56		8	w/o nature
59	3	42	American Birds										Conserv. Biology	231	9	17989	12	76	1998.78		49		9	with Nature
60	3	43	American Birds										Biological Invasions	22	8	992	0	19	124		45		10
61	3	44	American Birds										Ecology Letters	156	8	16092	13	73	2011.5		35		11
62	3	45	American Birds										JGR (1984)	413	8	36747	29	101	4593.38		34		12
63	3	46	American Birds										Ecology and Evolution (2011)	50	7	961	0	19	137.286		29		13
64	3	47	American Birds																61812.4		26		14
65	3	48	American Birds										American Naturalist	141	6	13634	9	65	2272.33		20		15
66	3	49	American Birds										Climate Research	52	6	2563	1	29	427.167		19		16
67	3	50	American Birds										J. Biogeography	148	6	9061	3	56	1510.17		19		17
68	3	51	American Birds										Agricultural and Forest Meteorology	105	5	5494	1	45	1098.8		13		18
69	3	52	American Birds										J. of Wildlife Management	88	5	3278	0	34	655.6
70	3	53	American Birds											2808	204	216403	141	77.0666
71	3	54	American Birds											Non-CS	CS Papers	CI	P > 257	IF
72	3	55	American Birds											Papers
73	3	56	American Birds										Nature	2590	7	432687	474	352
74	3	57	American Birds
75	3	58	American Birds
76	3	59	American Birds
77	3	60	American Birds
78	3	61	American Birds										-1	-2	-3	-4	-5	-6
79	3	62	American Birds										Journal	Non-CS	CS Papers	CI	P > 257	h-index
80	3	63	American Birds											Papers
81	3	64	American Birds										American Birds		84
82	3	65	American Birds										The Auk		27
83	3	66	American Birds										Biol. Conserv	237	22	13409	4	65
84	3	67	American Birds										Ecology	327	19	37564	28	105
85	3	68	American Birds										PlosOne (2006)	137	16	8293	4	49
86	3	69	American Birds										Wilson Bull.	87	16	622	0	13
87	3	70	American Birds										Frontiers in Ecology and the Environment	227	15	8049	8	35
88	3	71	American Birds										Glob Chang Biol.	150	14	18228	16	75
89	3	72	American Birds										International Journal of Biometeorology	39	14	1325	0	20
90	3	73	American Birds										North American Birds		13
91	3	74	American Birds										American Midland Naturalist		12
92	3	75	American Birds										Journal of Field Ornithology		12
93	3	76	American Birds										Iowa Bird Life		11
94	3	77	American Birds										Ecological Applications (2010)	154	10	15134	7	73
95	3	78	American Birds										Meth. In Ecol. And Evol.	44	10	6968	6	26
96	3	79	American Birds										Conserv. Biology	231	9	17989	12	76
97	3	80	American Birds										Indian Birds		9
98	3	81	American Birds										PNAS		9
99	3	82	American Birds										Studies Avian Biol.		9
100	3	83	American Birds										Biological Invasions	22	8	992	0	19
101	3	84	American Birds										Ecology Letters	156	8	16092	13	73
102	4	1	American Midland Naturalist										JGR (1984)	413	8	36747	29	101
103	4	2	American Midland Naturalist										Aud. Field Notes		7
104	4	3	American Midland Naturalist										Bioscience		7
105	4	4	American Midland Naturalist										Birding		7
106	4	5	American Midland Naturalist										Central Valley Bird Club Bulletin		7
107	4	6	American Midland Naturalist										Ecology and Evolution (2011)	50	7	961	0	19
108	4	7	American Midland Naturalist										Nature	2590	7	432687	474	352
109	4	8	American Midland Naturalist										Science Reports		7
110	4	9	American Midland Naturalist										American Naturalist	141	6	13634	9	65
111	4	10	American Midland Naturalist										Avian Conservation and Ecology		6
112	4	11	American Midland Naturalist										Climate Research	52	6	2563	1	29
113	4	12	American Midland Naturalist										Communications on Ecology and Biogeography		6
114	5	1	American Naturalist										J. Biogeography	148	6	9061	3	56
115	5	2	American Naturalist										J. Threatened Taxa		6
116	5	3	American Naturalist										The Canadian F. Natural.		6
117	5	4	American Naturalist										Agricultural and Forest Meteorology	105	5	5494	1	45
118	5	5	American Naturalist										Audubon Field Notes		5
119	5	6	American Naturalist										J. of Wildlife Management	88	5	3278	0	34
120	6	1	Aud. Field Notes										Nature Ecology and Evolution		5
121	6	2	Aud. Field Notes										Western Birds		5
122	6	3	Aud. Field Notes										Global Ecology and Conservation		4
123	6	4	Aud. Field Notes												44.145	percent
124	6	5	Aud. Field Notes
125	6	6	Aud. Field Notes
126	6	7	Aud. Field Notes										Table 8 - final
127	6	1	Audubon										-1	-2	-3	-4	-5	-6		-1	-2	-3	-4	-5	-6
128	6	2	Audubon Field Notes										Journal	Non-CS	CI	P > 257	IF	H		Journal	Non-CS	CS Papers	CI	P > 257	h-index
129	6	3	Audubon Field Notes											Papers							Papers
130	6	4	Audubon Field Notes									1	Biological Conservation	293	10814	2	37	52		Biol. Conserv	237	22	13409	4	65
131	6	5	Audubon Field Notes									2	Ecology	294	13605	3	46	59		Ecology	327	19	37564	28	105
132	7	1	Avian Conservation and Ecology									3	Wilson Bulletin	122	673	0	6	12		Wilson Bull.	87	16	622	0	13
133	7	2	Avian Conservation and Ecology									4	Frontiers in Ecology and the Environment	192	5256	1	13	41		Frontiers in Ecology and the Environment	227	15	8049	8	35
134	7	3	Avian Conservation and Ecology									5	Glob Change Biology	310	21276	9	69	79		Glob Chang Biol.	150	14	18228	16	75
135	7	4	Avian Conservation and Ecology									6	International Journal of Biometeorology	116	3369	2	29	30		International Journal of Biometeorology	39	14	1325	0	20
136	7	5	Avian Conservation and Ecology									7	Ecological Applications (2010)	177	6450	1	36	47		Ecological Applications (2010)	154	10	15134	7	73
137	7	6	Avian Conservation and Ecology									8	Methods inn Ecology and Evolution	126	11754	12	93	49		Meth. In Ecol. And Evol.	44	10	6968	6	26
138	8	1	Biol. Conserv									9	Conservation Biology	134	4544	2	34	39		Conserv. Biology	231	9	17989	12	76
139	8	2	Biological Conservation									10	Biological Invasions	212	4753	0	22	34		Biological Invasions	22	8	992	0	19
140	8	3	Biological Conservation									11	Ecology Letters	167	15236	7	91	69		Ecology Letters	156	8	16092	13	73
141	8	4	Biological Conservation									12	Ecology and Evolution	262	5183	0	20	34		Ecology and Evolution (2011)	50	7	961	0	19
142	8	5	Biological Conservation									13								Nature	2590	7	432687	474	352
143	8	6	Biological Conservation									14	American Naturalist	163	5166	0	32	41		American Naturalist	141	6	13634	9	65
144	8	7	Biological Conservation									15	Climate Research	83	2204	1	27	24		Climate Research	52	6	2563	1	29
145	8	8	Biological Conservation									16	Journal of Biogeography	195	7542	2	39	46		J. Biogeography	148	6	9061	3	56
146	8	9	Biological Conservation									17	Agricultural and Forest Meteorology	186	6353	0	34	44		Agricultural and Forest Meteorology	105	5	5494	1	45
147	8	10	Biological Conservation									18	Journal of Wildlife Management	192	3051	0	16	28		J. of Wildlife Management	88	5	3278	0	34
148	8	11	Biological Conservation										Totals:	3224	127229	42	<120>	<56>				17.3792	percent
149	8	12	Biological Conservation														median	median
150	8	13	Biological Conservation														39.4631
151	8	14	Biological Conservation										Nature	2666	323549	340	121	292
152	8	15	Biological Conservation													rank	IF
153	8	16	Biological Conservation													1	121		292
154	8	17	Biological Conservation													2	93		79
155	8	18	Biological Conservation													3	91		69
156	8	19	Biological Conservation													4	69		59
157	8	20	Biological Conservation													5	46		52
158	8	21	Biological Conservation													6	39		49
159	8	22	Biological Conservation													7	37		47
160	9	1	Biological Invasions													8	36		46
161	9	2	Biological Invasions													9	34		44
162	9	3	Biological Invasions													10	34		41
163	9	4	Biological Invasions													11	32		41
164	9	5	Biological Invasions													12	29		39
165	9	6	Biological Invasions													13	27		34
166	9	7	Biological Invasions													14	22		34
167	9	8	Biological Invasions													15	20		30
168	10	1	Bioscience													16	16	median IF	28
169	10	2	BioScience													17	13		24
170	10	3	Bioscience													18	6		12
171	10	4	Bioscience
172	10	5	Bioscience
173	10	6	Bioscience
174	10	7	Bioscience
175	11	1	Birding
176	11	2	Birding
177	11	3	Birding
178	11	4	Birding
179	11	5	Birding
180	11	6	Birding
181	11	7	Birding
182	12	1	Central Valley Bird Club Bulletin
183	12	2	Central Valley Bird Club Bulletin
184	12	3	Central Valley Bird Club Bulletin										Catalog of all journals used by projects
185	12	4	Central Valley Bird Club Bulletin
186	12	5	Central Valley Bird Club Bulletin									code	Journal
187	12	6	Central Valley Bird Club Bulletin
188	12	7	Central Valley Bird Club Bulletin
189	13	1	Climate Research									1	Gomorphology
190	13	2	Climate Research									2	Natural Hazards
191	13	3	Climate Research									3	Eos
192	13	4	Climate Research									4	Advances in Atmospheric Sciences,
193	13	5	Climate Research									5	European Geoscience Union
194	13	6	Climatic Change									6	Biological Conservation
195	14	1	Communications on Ecology and Biogeography									7	Methods in Ecology and Evolution
196	14	2	Communications on Ecology and Biogeography									8	Herpetology Conservation and Biology
197	14	3	Communications on Ecology and Biogeography									9	Environmental and Ecological Statistics
198	14	4	Communications on Ecology and Biogeography									10	Ecology
199	14	5	Communications on Ecology and Biogeography									11	Journal of Herpetology
200	14	6	Communications on Ecology and Biogeography									12	Journal of Avian Biology
201	15	1	Conserv. Biology									13	Atualidades Ornitológicas
202	15	2	Conservation Biology									14	Journal of Great Lakes Research
203	15	3	Conservation Biology									15	Frontiers in Ecology and the Environment
204	15	4	Conservation Biology									16	Bioscience
205	15	5	Conservation Biology									17	Check List
206	15	6	Conservation Biology									18	Indian BIRDS
207	15	7	Conservation Biology									19	Molecular Phylogenetics and Evolution
208	15	8	Conservation Biology									20	The Auk
209	15	9	Conservation Biology									21	Ciencia e Investigacion Forestal
210	16	1	Ecological Applications									22	Ecology and Evolution
211	16	2	Ecological Applications									23	Western North American Naturalist
212	16	3	Ecological Applications									24	Journal of Field Ornithology
213	16	4	Ecological Applications									25	The Southwestern Naturalist
214	16	5	Ecological Applications									26	Wildlife Research
215	16	6	Ecological Applications									27	Avian Conservation and Ecology
216	16	7	Ecological Applications									28	Ecosphere
217	16	8	Ecological Applications									29	Journal of Biogeography
218	16	9	Ecological Applications									30	Conservation Letters
219	16	10	Ecological Applications									31	Wader Study Group Bulletin
220	17	1	Ecology									32	Plos One
221	17	2	Ecology									33	The Condor
222	17	3	Ecology									34	Ecology and Society
223	17	4	Ecology									35	Global Ecology and Biogeography.
224	17	5	Ecology									36	Florida Field Naturalist
225	17	6	Ecology									37	The Wilson Journal of Ornithology
226	17	7	Ecology									38	Global Ecology and Conservation
227	17	8	Ecology									39	Biology
228	17	9	ecology									40	Bulletin of the American Meteorological Society
229	17	10	ecology									41	Journal of the Atmospheric Sciences
230	17	11	ecology									42	American Birds
231	17	12	ecology									43	Studies in Avian Biology
232	17	13	ecology									44	Bird Banding
233	17	14	ecology									45	Iowa Bird Life
234	17	15	ecology									46	Bird Observer
235	17	16	ecology									47	Audubon Field Notes
236	17	17	ecology									48	Blue Jay
237	17	18	ecology									49	Bird-Lore
238	17	19	Ecology									50	American Naturalist
239	18	1	Ecology and Evolution									51	North American Birds
240	18	2	Ecology and Evolution									52	International Journal of Science Education
241	18	3	Ecology and Evolution									53	Birding
242	18	4	Ecology and Evolution									54	Ontario Birds
243	18	5	Ecology and Evolution									55	Audubon
244	18	6	Ecology and Evolution									56	Kingbird
245	18	7	Ecology and Evolution									57	Central Valley Bird Club Bulletin
246	19	1	Ecology Letters									58	Western Birds
247	19	2	Ecology Letters									59	Seismology Research Letters
248	19	3	Ecology Letters									60	Acta Ornithologica
249	19	4	Ecology Letters									61	Acta Zoológica Mexicana
250	19	5	Ecology Letters									62	Advances in Space research
251	19	6	Ecology Letters									63	Agricultural and Forest Meteorology,
252	19	7	Ecology Letters									64	Agricultural Meteorology
253	19	8	Ecology Letters									65	AI Magazine
254	20	1	Frontiers in Ecology and the Environment									66	Airo
255	20	2	Frontiers in Ecology and the Environment									67	Alberta Naturalist
256	20	3	Frontiers in Ecology and the Environment									68	Am Biology Teacher
257	20	4	Frontiers in Ecology and the Environment									69	American Journal of Physical Anthropology
258	20	5	Frontiers in Ecology and the Environment									70	Ambio
259	20	6	Frontiers in Ecology and the Environment									71	Ambio 44 Suppl
260	20	7	Frontiers in Ecology and the Environment									72	American Entomologist
261	20	8	Frontiers in Ecology and the Environment									73	American Meteorological Society
262	20	9	Frontiers in Ecology and the Environment									74	American Midland Naturalist
263	20	10	Frontiers in Ecology and the Environment									75	American Scientist
264	20	11	Frontiers in Ecology and the Environment									76	Animal Migration
265	20	12	Frontiers in Ecology and the Environment									77	Annals of the Amererican Association of Geographers
[truncated: 1,078 more rows]

## Sheet: Citations
								7256	9683
[truncated: 370 more rows]

[truncated: 12 more sheets: eBird, GLOBE, Christmas, Table1, Table2, Table3, Figure2 Table4&5, Figure3, Figure4, Figure5, Figure6, PaperDist]
